# Supplementary material for: Evaluation of Spike Protein Epitopes by Assessing the Dynamics of Humoral Immune Responses in Moderate COVID-19
Source: Front Immunol. 2022 Mar 18;13:770982. doi: 10.3389/fimmu.2022.770982 (PMC8971992; doi:10.3389/fimmu.2022.770982)
Supplement: Supplementary file 2 [file Table_5.csv]

	Sample Name	S1_0.17	S1_0.5	S1-82	S1-93	S1-105	S1-106	S1-113	S2-14	S2-15	S2-22	S2-78	RBD_0.17	RBD_0.5	S1-33	S1-34	S1-35	S1-36	S1-37	S1-38	S1-39	S1-40	S1-41	S1-42	S1-43	S1-44	S1-45	S1-46	S1-47	S1-48	S1-49	S1-50	S1-51	S1-52	S1-53	S1-54	S1-55	S1-56	S1-57	S1-58	S1-59	S1-60	S1-61	S1-62	S1-63	S1-64	S1-1	S1-2	S1-3
1	P1-1	4328.339576	5525.593009	278.818144	1130.253849	27.8818144	321.6812318	195.5888473	-8.739076155	581.3566375	106.9496463	546.4003329	126.508531	86.97461506	1472.326259	18.31044528	202.247191	27.8818144	77.81939243	7.074490221	10.40366209	0	-13.73283396	4.577611319	1.248439451	6.658343737	121.9309197	37.03703704	-2.080732418	-9.155222638	-4.577611319	-4.161464836	86.55846858	1240.948814	15.81356638	10.40366209	19.55888473	36.62089055	197.2534332	12.90054099	-3.329171868	37.86933	266.749896	16.22971286	376.1964211	76.57095298	179.7752809	28.29796088	150.2288806
2	P1-2	3706.832666	4131.095302	241.9593894	1153.105084	56.321328	330.1467319	170.8166593	-2.964280421	696.976434	91.15162294	459.8340003	81.88824663	108.1962354	965.9848822	22.97317326	157.4773974	47.05795168	66.69630947	5.187490737	7.040166	-1.48214021	-4.816955684	0	-2.223210316	3.705350526	147.843486	23.71424337	8.151771158	-8.52230621	-11.48658663	1.48214021	51.50437231	1727.80495	29.27226916	12.59819179	13.70979695	14.080332	133.0220839	12.59819179	-3.705350526	31.12494442	166.7407737	19.26782274	288.646806	40.01778568	169.7050541	42.9820661	147.843486
3	P1-3	3392.60034	3993.986142	258.857367	834.5317471	118.9698	501.5906219	175.6220857	5.66522857	922.1248965	71.46903735	549.9629581	99.7951802	216.5860461	1446.812219	30.94086373	167.3421362	91.51523075	81.05634723	-6.536802196	-0.435786813	-14.81675165	-12.20203077	-5.66522857	-9.587309888	-11.76624395	46.19340219	25.71142197	-15.68832527	-14.38096483	-12.20203077	0.871573626	62.75330109	2358.914019	13.07360439	-9.151523075	-1.307360439	27.45456922	637.1203207	2.178934065	-7.844162636	32.24822417	215.7144725	16.12411208	416.6121933	117.2266527	161.6769077	45.32182856	115.9192923
4	P2-1	4084.893883	6305.867665	2352.476072	1708.281315	26.63337495	468.164794	183.5205993	165.210154	127.7569705	96.1298377	206.8248023	139.8252185	1352.892218	3127.75697	66.99958385	1014.981273	48.68913858	197.6695797	876.4044944	4.993757803	10.81980857	6.658343737	25.3849355	2.080732418	14.14898044	118.1856013	38.28547649	7.906783188	-3.745318352	121.5147732	0	70.32875572	80.31627133	158.9679567	230.5451519	659.5921764	358.3021223	779.4423637	10.40366209	722.4302955	69.49646275	174.3653766	1.248439451	1032.043279	45.77611319	637.5364128	138.9929255	879.3175198
5	P2-2	3496.368756	5515.043723	1421.001927	1224.618349	27.04905884	407.5885579	141.173855	124.8703127	108.1962354	97.82125389	226.0263821	80.03557137	1017.118719	2179.487179	62.99095894	678.0791463	37.05350526	159.3300726	746.257596	7.410701052	11.48658663	12.22765674	19.26782274	2.223210316	10.37498147	850.7484808	32.23654958	5.558025789	-0.370535053	93.00429821	5.187490737	47.79902179	69.29005484	128.5756633	155.254187	543.2043871	248.2584853	745.5165259	6.299095894	497.2580406	51.13383726	80.40610642	8.151771158	681.7844968	35.20083	564.6954202	132.2810138	667.7041648
6	P3-1	2999.605445	2506.753469	602.025383	391.2671796	157.4932597	864.4045505	126.2576445	53.26494378	880.1867561	69.70474124	636.2201618	84.8293549	264.6807391	765.4369698	102.9131321	501.4138226	34.19477872	46.68902479	70.03353719	9.535082528	8.877490629	315.3153153	5.589531137	2.301571645	6.575918985	148.944565	47.67541264	0.328795949	0.657591898	30.24922733	22.35812455	761.4914184	80.88380351	27.94765568	3.287959492	166.3707503	54.25133162	115.4073782	5.918327086	46.03143289	40.11310581	52.93614783	19.72775695	453.080818	316.9592951	144.6702177	59.18327086	267.6399027
7	P3-2	3031.583776	4607.496232	661.1624402	408.5577616	130.0701134	1162.112575	150.7109626	59.95675251	587.117489	77.97654151	929.8211126	129.4148483	350.5668043	907.5421008	99.60028832	647.4018741	40.62643339	48.16198152	75.35548129	12.12240351	14.74346373	408.5577616	2.293427692	0.327632527	9.173710766	15.72636131	37.67774065	-0.327632527	-13.10530109	62.2501802	28.83166241	1098.879497	104.5147762	38.3330057	14.08819868	300.4390276	52.42120438	178.5597274	2.621060219	57.66332481	23.9171745	117.2924448	7.535548129	659.196645	338.4444008	203.4597995	83.54629448	357.1194548
8	P3-3	3692.658914	4742.812299	682.7423842	444.9359112	275.6177023	1017.811705	110.8178165	72.05536135	978.3358303	73.48220019	730.7792918	58.50039238	342.4413213	819.4811063	97.73846044	580.4856008	48.51252051	67.77484483	80.61639438	7.847613612	13.79277544	393.569713	7.372000666	6.1829683	39.23806806	19.02451785	29.01238972	-1.664645312	-4.756129462	55.40890823	54.69548881	968.5857649	92.98233098	32.10387387	12.84154955	83.47007206	43.75639105	188.5805332	8.085420085	55.88452118	58.97600533	53.98206939	12.12813013	502.0094647	287.9836389	172.1718865	58.02477943	246.8431191
9	P3-4	3412.726881	4997.489059	745.3906306	527.2975106	379.5107253	1076.356506	149.2216084	179.8311691	1243.274266	102.1115814	853.4806418	131.5254562	402.9461702	904.1777268	84.17629194	650.453165	42.08814597	55.24069158	81.06750843	7.17411579	19.60924983	399.8373867	10.2828993	6.695841404	41.84900878	121.2425569	39.21849965	6.934978597	2.630509123	54.28414281	36.10971614	1106.248655	109.7639716	28.69646316	9.087213334	250.6157783	33.47920702	243.9199369	7.891527369	62.41480737	63.61049334	79.39354808	16.50046632	570.1030681	419.4466365	156.6348614	62.17567018	272.1381256
10	P3-5	2215.465025	2583.772958	436.4497851	240.3282532	196.8542399	527.7940602	89.6346229	66.67643611	812.8175068	66.92067214	346.3266901	41.27588902	173.4075811	566.1391168	50.31262212	368.0636968	25.64478312	43.22977726	37.61234857	4.640484564	22.71395076	246.1899179	7.082844861	0.488472059	12.70027354	89.39038687	31.99491989	2.198124267	0.976944119	37.61234857	20.27159047	509.476358	52.02227433	10.25791325	4.152012505	100.3810082	21.73700664	103.3118406	-1.221180148	35.41422431	44.45095741	55.19734271	12.21180148	370.017585	219.3239547	106.975381	30.04103165	173.8960531
11	P3-6	1112.045053	1486.649295	450.533748	165.3077807	98.34412037	190.8044045	74.52859264	8.125297694	511.3333894	36.70393096	221.9046819	59.11854529	121.5992827	451.0941134	68.3645737	349.1076182	21.01370093	34.18228685	40.62648847	5.043288224	17.93169146	154.9410215	5.883836261	3.08200947	5.603653582	94.98192822	38.38502704	1.681096075	0.840548037	45.94995937	19.61278754	602.6729428	56.3167185	28.29845059	0	151.8590121	36.98411364	149.0571853	6.16401894	95.82247625	40.90667115	63.0411028	2.521644112	392.2557507	175.9547225	84.05480373	33.62192149	145.1346278
12	P3-7	1277.573529	1500.459559	649.8927696	188.4191176	121.0171569	240.502451	129.8253676	47.4877451	685.5085784	54.76409314	191.8658088	67.0189951	142.0802696	542.6623775	73.91237745	440.0275735	35.61580882	66.25306373	57.44485294	5.744485294	11.48897059	280.3308824	2.297794118	1.148897059	4.212622549	79.27389706	53.61519608	-3.06372549	-7.276348039	51.31740196	30.6372549	778.9522059	59.74264706	34.46691176	-1.914828431	165.0582108	32.93504902	133.2720588	9.191176471	63.18933824	53.99816176	64.72120098	13.40379902	575.2144608	233.2261029	86.5502451	35.61580882	130.9742647
13	P4-1	5654.303939	8612.481094	127.9016243	8.54869468	7.233510883	152.8901164	116.393766	54.25133162	223.5812455	35.50996252	332.4127047	105.5434997	390.2807917	118.6953377	19.398961	40.11310581	28.60524758	4.931939239	13.48063392	2.301571645	6.575918985	-3.616755442	10.19267443	-1.315183797	-0.328795949	21.3717367	15.78220556	-1.972775695	8.877490629	45.70263694	11.83665417	13.15183797	77.59584402	140.0670744	24.98849214	28.60524758	23.01571645	50.30578023	2.959163543	7.562306832	7.562306832	15.12461366	1.643979746	168.343526	7.891102782	10.19267443	59.84086276	53.92253567
14	P4-2	9118.668501	12813.70814	218.2032632	12.77766857	8.518445711	233.9296245	159.8846734	72.40678855	267.6757749	52.42120438	440.3381168	78.30417404	534.6962846	223.1177511	25.55533713	39.31590328	36.69484306	14.08819868	14.74346373	4.91448791	7.207915602	-3.603957801	18.67505406	-0.982897582	2.948692746	128.4319507	32.76325274	2.621060219	5.569752965	54.38699954	14.08819868	25.55533713	110.0845292	282.7468711	53.07646943	14.74346373	17.36452395	107.7911015	4.259222856	14.4158312	13.10530109	41.28169845	4.91448791	269.3139375	12.12240351	21.29611428	73.0620536	95.01343293
15	P4-3	5693.800385	8341.062044	139.8302062	14.03058191	9.98787187	179.7816937	34.24413213	57.31136002	199.044018	51.60400466	322.703384	78.71394259	374.3073886	118.1898171	16.88425959	27.82335735	32.34168034	9.274452451	14.9818078	1.189032365	6.89638772	-1.664645312	9.98787187	4.756129462	7.372000666	38.28684217	14.9818078	5.231742408	7.372000666	52.31742408	5.231742408	4.993935935	64.68336068	211.4099546	42.80516516	16.40864664	24.96967967	46.37226225	4.518322989	7.134194193	24.25626026	9.98787187	10.46348482	175.0255642	8.323226558	25.44529262	52.31742408	41.14051984
16	P4-4	6545.902384	9421.287993	184.8530502	25.82681684	33.24006983	190.3532056	125.3078891	66.95841404	183.1790898	90.15472176	385.0108807	88.24162422	454.1215295	146.8302365	16.9787407	47.58830141	45.19692948	15.54391755	18.65270105	5.739292632	16.73960351	5.021881053	28.45732597	11.00031088	33.00093264	133.9168281	15.78305474	0.239137193	29.89214913	74.84994141	16.26132912	15.06564316	77.95872492	237.7023698	64.56704211	39.21849965	21.04407298	90.39385896	2.39137193	19.37011263	49.50139895	33.47920702	7.413252983	219.5279432	29.65301193	65.0453165	44.95779229	45.19692948
17	P4-5	4829.523251	6461.01993	122.6064869	16.60805002	23.69089488	133.8413443	79.37670965	37.12387651	85.23837436	44.93942946	267.9269246	65.21101993	218.3470106	143.3665494	15.87534193	29.06408753	26.62172724	11.4790934	15.14263384	4.396248535	5.861664713	0.976944119	14.40992575	6.838608832	22.46971473	70.58421258	21.00429855	5.861664713	16.85228605	40.2989449	9.769441188	9.525205158	59.10511919	114.0582259	28.8198515	28.08714342	14.16568972	51.04533021	2.930832356	3.907776475	30.04103165	32.97186401	1.953888238	116.7448222	8.30402501	70.33997655	37.8565846	50.80109418
18	P4-6	3792.832927	4231.038637	139.8111569	10.92712449	1.120730716	28.29845059	48.47160349	40.90667115	35.86338293	29.41918131	240.6769214	80.69261158	277.1006696	109.2712449	19.89297022	25.77680648	26.61735452	7.564932336	5.883836261	5.603653582	3.922557507	-3.362192149	5.883836261	3.362192149	10.64694181	113.1938024	19.61278754	9.52621109	10.92712449	47.35087277	8.965845731	19.33260486	81.8133423	180.4376453	38.66520972	14.84968199	17.65150878	72.28713121	6.16401894	5.323470903	12.88840324	45.10941134	7.284749657	162.5059539	6.444201619	24.93625844	35.30301757	46.23014205
19	P4-7	2627.144608	3485.753676	150.122549	5.361519608	3.446691176	88.84803922	65.87009804	34.08394608	26.04166667	17.23345588	231.3112745	70.46568627	306.372549	77.74203431	14.93566176	19.91421569	17.61642157	2.680759804	1.148897059	1.148897059	0.765931373	-4.212622549	3.06372549	-3.06372549	-0.765931373	65.87009804	21.82904412	2.297794118	-1.531862745	11.1060049	1.148897059	11.48897059	61.2745098	154.3351716	34.08394608	8.042279412	10.34007353	60.50857843	5.361519608	5.744485294	9.957107843	30.6372549	12.63786765	151.6544118	5.361519608	13.02083333	42.89215686	38.29656863
20	P5-1	1020.911422	1270.704281	716.7751693	502.7290064	481.6860656	418.5572434	789.1102782	494.1803117	11820.21437	204.1822845	75.62306832	81.54139541	316.9592951	369.8954429	55.23771947	268.9550865	75.62306832	140.0670744	96.00841718	-1.972775695	1.315183797	61.15604656	34.19477872	6.904714934	16.11100151	76.93825212	208.1278359	51.94975998	124.2848688	57.86808707	111.4618268	329.4535411	112.7770106	75.62306832	7.562306832	85.81574275	129.216808	218.3205103	-12.16545012	56.22410732	84.50055895	135.792727	-1.972775695	641.480897	222.5948576	24.33090024	306.1090287	120.0105215
21	P5-2	1866.850141	2445.121552	721.4468252	621.8465369	899.6789201	701.4612411	1142.782255	776.4890898	16535.94129	290.6100518	104.1871437	140.8819868	398.7287858	455.409213	69.4580958	437.389424	126.7937881	279.1429133	144.4859446	5.242120438	-4.259222856	114.9990171	82.56339689	13.76056615	30.14219252	1042.854335	307.3193107	78.95943909	138.2609265	88.78841491	142.5201494	486.5343031	148.4175349	84.85682459	3.603957801	24.57243955	150.0556975	399.0564183	1.310530109	61.92254767	83.54629448	184.7847454	-16.38162637	798.7681017	166.4373239	32.76325274	462.2894961	238.1888474
22	P5-3	1563.339754	1962.616822	666.3337376	493.9240446	662.2910276	523.6498537	918.4085991	621.3883142	11920.04946	297.2580914	96.54942808	80.61639438	175.0255642	394.7587453	90.60426625	291.7885425	105.5860741	272.7640246	125.0862048	7.609807139	20.45135669	81.3298138	63.25652184	13.07935602	46.37226225	572.1623743	253.9773133	50.65277877	102.018977	73.95781313	98.45187986	283.2275095	246.6053126	86.79936268	6.658581247	31.39045445	78.47613612	218.3063423	-3.329290623	29.72580914	68.9638772	93.45794393	-0.237806473	618.5346365	82.99445911	56.36013412	330.3131911	141.257045
23	P5-4	2630.509123	3328.550589	1181.816008	843.1977425	998.3977808	797.0442643	1408.757204	979.9842169	15451.13231	363.2493962	136.7864744	151.6129804	377.3584906	561.7332664	77.48045053	532.797666	137.9821604	418.9683621	248.9418179	25.10940527	21.52234737	146.8302365	97.32883755	31.80524667	165.0046632	751.1299232	296.0518449	99.95934668	170.5048186	107.6117369	87.52421264	576.081498	266.8771074	158.3088218	32.52265825	113.1118923	130.3297702	411.5551092	11.71772246	106.1769137	141.5692183	144.4388646	15.30478035	848.2196236	385.0108807	61.21912141	528.9714709	247.5069948
24	P5-5	914.4196952	1226.553341	471.6197733	161.9284877	392.2430637	310.9124658	625.244236	285.2676827	4116.109809	174.3845252	65.21101993	71.31692067	113.3255178	378.8100821	43.47401329	178.2923017	57.39546698	145.8089097	60.8147714	10.74638531	16.60805002	49.09144197	34.92575225	12.94450957	61.05900742	258.4017194	137.0164127	37.61234857	76.4458773	33.7045721	33.21610004	122.3622509	95.25205158	57.88393904	8.792497069	75.22469715	50.80109418	172.919109	10.25791325	43.22977726	74.73622509	97.20593982	6.105900742	295.769832	115.523642	54.70887065	129.2008597	138.9703009
25	P5-6	1075.341122	1431.453308	546.3562243	339.8615898	548.5976857	427.2785856	831.3020089	488.918775	7834.187891	186.881847	125.8020229	64.72219887	89.93863999	445.4904598	88.25754392	309.0414951	87.41699588	236.4741812	102.2666779	38.10484436	38.9453924	84.89535177	41.74721919	26.05698916	42.8679499	562.0464543	292.2305343	60.79964137	188.2827604	56.59690118	42.02740187	256.6473341	141.7724356	88.5377266	28.29845059	90.21882267	94.70174554	225.8272394	21.01370093	56.3167185	106.1892354	154.3806562	19.89297022	499.5657168	141.2120703	65.56274691	291.670169	181.2781934
26	P5-7	986.1366422	1254.595588	647.4034926	297.5643382	457.2610294	427.7726716	975.0306373	495.557598	6962.316176	218.6734069	83.48651961	94.20955882	89.2310049	386.0294118	99.95404412	325.903799	63.57230392	202.2058824	91.91176471	20.68014706	36.3817402	71.23161765	43.65808824	28.33946078	41.7432598	713.4650735	209.4822304	44.80698529	92.29473039	42.12622549	40.59436275	163.526348	142.0802696	71.99754902	23.74387255	118.3363971	86.93321078	278.0330882	10.34007353	79.27389706	106.0814951	236.6727941	39.82843137	489.8131127	167.3560049	31.40318627	249.6936275	186.8872549
27	P5-8	1154.806492	1367.873491	880.9821057	452.3512276	692.0516022	464.0033292	1244.694132	545.1518935	8026.633375	294.2155639	108.6142322	115.6887224	181.8560133	456.096546	57.84436122	303.3707865	61.58967957	203.079484	125.2600916	26.21722846	33.70786517	83.22929671	37.86933	24.55264253	28.29796088	174.3653766	247.1910112	56.59592176	92.38451935	42.86308781	27.46566792	325.8426966	136.9121931	111.9434041	38.70162297	137.7444861	163.9617145	362.8797337	8.322929671	62.83811902	74.90636704	253.849355	24.13649605	720.7657095	198.0857262	49.93757803	267.9983354	187.2659176
28	P6-1	773.3280726	921.6150457	703.9521273	89.43249819	21.70053265	165.7131584	94.36443743	48.33300454	33.86598277	37.48273821	52.93614783	140.0670744	1282.961794	37.48273821	37.81153416	9.535082528	6.904714934	2.630367594	26.30367594	10.85026632	23.01571645	-5.918327086	2.959163543	-2.959163543	-5.918327086	62.47123035	57.86808707	8.877490629	0	94.03564148	-3.945551391	214.7037548	63.4576182	105.2147038	0	26.96126784	70.69112909	109.817847	-0.986387848	37.81153416	88.44611034	49.31939239	8.54869468	206.1550602	20.0565529	6.575918985	87.4597225	34.19477872
29	P6-2	994.3647205	1142.782255	926.5447874	100.5831859	21.95137933	170.6965468	76.99364393	49.1448791	26.86586724	42.26459603	55.0422646	129.4148483	1238.450953	50.45540921	36.03957801	25.55533713	6.552650547	1.965795164	28.17639735	14.4158312	19.33031911	-4.91448791	4.91448791	-0.327632527	-2.293427692	563.8555796	68.80283075	5.242120438	6.552650547	95.34106546	4.586855383	282.7468711	52.7488369	111.7226918	0.327632527	41.28169845	80.92523426	164.4715287	4.586855383	38.98827076	87.4778848	81.25286678	4.91448791	259.4849617	26.21060219	10.15660835	105.8253063	49.47251163
30	P6-3	1155.501653	1496.516135	1286.057406	101.0677511	45.42103636	249.4589903	164.7998859	76.09807139	77.28710375	58.26258591	97.26284749	416.8747473	1808.756034	106.2994935	43.2807781	25.68309909	12.60374307	6.1829683	43.99419752	21.64038905	28.77458324	1.426838839	9.274452451	-3.09148415	3.329290623	328.8863523	64.56445744	11.89032365	6.89638772	170.7450477	2.853677677	384.7708735	172.6474995	225.4405365	-2.615871204	40.42710043	115.098333	183.8244037	2.615871204	73.00658724	136.738722	41.61613279	1.189032365	313.666738	25.44529262	18.5489049	185.964662	63.73213479
31	P6-4	1250.448382	1577.588062	1315.493699	106.4160509	54.7624172	265.9205586	105.2203649	83.21974317	79.87182246	59.06688667	104.9812277	223.5932755	2451.395366	120.2860081	60.26257264	35.63144176	11.00031088	12.67427123	53.32759404	28.21818877	25.58767965	-1.434823158	8.608938948	-0.478274386	2.630509123	786.761365	117.655499	18.41356386	19.37011263	230.7673913	3.108783509	408.4463257	140.8518067	222.8758639	4.304469474	39.21849965	133.9168281	241.7677021	2.39137193	65.76272808	157.8305474	73.17598106	6.695841404	345.5532439	46.63175264	17.69615228	188.6792453	77.48045053
32	P6-5	686.7917155	810.6193826	838.706526	68.63032435	21.49277061	164.126612	30.77373974	55.68581477	111.6158656	51.7780383	47.62602579	240.8167253	1535.023447	76.4458773	41.27588902	21.24853458	7.571316921	4.884720594	41.52012505	21.00429855	24.17936694	-4.396248535	6.105900742	1.465416178	2.442360297	491.1586557	73.51504494	11.96756546	5.128956624	72.53810082	0.732708089	235.1992966	80.35365377	110.8831575	-0.488472059	34.92575225	84.50566628	135.0625244	2.198124267	40.2989449	101.3579523	79.37670965	1.953888238	262.797968	27.35443533	20.51582649	120.8968347	56.41852286
33	P6-6	1131.377658	1344.596677	970.2726177	92.18010143	29.13899863	218.8226724	72.00694853	70.32585246	145.1346278	55.75635314	68.92493906	372.9231459	1805.217001	82.09352498	49.31215152	23.53534504	10.08657645	3.922557507	37.26429632	21.29388361	27.45790255	0.840548037	10.64694181	-2.241461433	0.560365358	579.6979631	83.77462105	10.08657645	6.724384299	78.73133283	4.482922866	294.4719957	98.06393769	126.642571	-0.840548037	43.42831526	120.7587347	183.5196548	0.840548037	36.1435656	89.93863999	102.2666779	3.362192149	312.4036872	33.34173881	26.89753719	132.2462245	68.64475638
34	P6-7	2554.381127	2777.267157	971.5839461	55.14705882	28.72242647	163.526348	79.65686275	47.4877451	85.40134804	37.91360294	60.50857843	445.0061275	1864.276961	97.65625	39.44546569	21.44607843	4.978553922	8.042279412	29.87132353	16.46752451	24.89276961	0.765931373	2.297794118	-1.531862745	-1.531862745	791.5900735	107.6133578	9.191176471	6.12745098	114.8897059	1.531862745	276.5012255	79.65686275	127.5275735	-6.12745098	41.7432598	85.01838235	220.971201	0.382965686	37.14767157	88.08210784	80.03982843	-0.765931373	309.0533088	32.55208333	28.72242647	111.8259804	54.38112745
35	P7-1	407.0493852	511.606497	266.3247189	51.94975998	209.4430197	443.2169396	227.5267969	27.61885974	103.570724	50.63457618	51.94975998	206.1550602	307.7530085	376.8001578	70.36233314	44.38745315	16.11100151	21.70053265	7.233510883	12.82304202	43.07226935	-7.233510883	-4.603143289	-10.19267443	-3.287959492	256.4608404	48.33300454	17.09738936	-0.986387848	88.11731439	-9.535082528	113.4346025	186.0985073	3.945551391	23.67330834	21.70053265	33.20839087	180.8377721	9.863878477	-1.972775695	11.17906227	89.26810022	8.877490629	128.2304202	6.247123035	9.206286579	121.9832972	63.78641415
36	P7-2	718.825765	1040.233274	310.2680034	98.61739073	165.7820588	545.508158	337.7891357	56.68042723	101.238451	51.11067427	131.0530109	317.8035515	450.4947251	612.0175611	57.00805976	48.16198152	7.207915602	30.96127384	27.84876483	20.96848175	46.19618636	-6.552650547	-2.621060219	-0.655265055	-8.190813184	214.2716729	23.58954197	24.90007208	-0.982897582	31.1250901	-7.863180657	120.5687701	279.7981784	8.190813184	28.17639735	33.74615032	45.86855383	224.7559138	3.931590328	8.518445711	8.518445711	114.9990171	-1.310530109	148.4175349	-7.863180657	12.28621978	141.5372518	95.99633052
37	P7-3	1549.546979	2243.704074	335.0693206	86.32374973	237.5686666	723.8829041	770.2551663	36.14658391	185.0134361	108.4397517	857.054529	321.7521581	477.7532044	532.9243062	117.0007848	50.29606906	22.35380847	17.83548548	50.17716582	11.41471071	40.18929395	-5.945161827	0.237806473	-10.70129129	-5.469548881	194.050082	31.62826092	40.6649069	10.46348482	81.09200732	-16.88425959	176.6902095	517.9424984	11.65251718	31.62826092	31.86606739	73.72000666	344.1059666	10.70129129	20.21355021	8.798839504	79.90297496	16.64645312	253.9773133	96.54942808	48.03690756	244.7028608	91.07987919
38	P7-4	2836.884521	3596.86252	371.6191979	205.8971232	294.6170218	993.6150369	1366.908195	64.32790492	174.5701509	153.2869407	1732.309826	332.4006983	597.1255709	616.4956836	104.2638162	83.57844896	104.7420905	28.33775737	53.56673123	15.54391755	43.52296913	-4.304469474	-1.913097544	-8.369801755	0.717411579	466.7958008	63.61049334	45.67520386	13.15254562	145.1562762	-11.95685965	216.4191597	1175.598441	8.130664562	51.89277088	29.17473755	108.0900112	677.9539422	23.67458211	8.130664562	5.978429825	214.8647679	22.71803334	302.5085492	168.1134467	50.21881053	272.6164	123.873066
39	P7-5	1587.045721	2277.989449	320.437671	128.4681516	221.2778429	900.7424775	1109.075811	33.21610004	269.6365768	119.6756546	1319.118796	208.0890973	376.3677218	467.9562329	121.8737788	66.31008206	37.8565846	11.35697538	22.46971473	10.25791325	95.74052364	-7.327080891	1.953888238	-0.732708089	3.175068386	172.430637	31.75068386	35.90269637	16.36381399	203.2043767	-9.769441188	120.1641266	1443.679172	11.23485737	25.64478312	3.419304416	94.51934349	601.7975772	17.82923017	8.30402501	30.28526768	127.8575615	21.24853458	195.8772958	13.67721766	36.1469324	213.950762	101.3579523
40	P7-6	1345.99759	1943.627245	372.0825979	125.8020229	119.9181867	813.3703174	1128.575831	40.06612311	210.1370093	107.3099661	865.7644784	171.1916169	395.8981256	438.7660755	117.9569079	50.01260822	16.53077807	15.12986467	16.81096075	2.801826791	51.27343028	-12.88840324	1.681096075	3.642374828	14.84968199	210.9775574	45.94995937	44.54904598	18.49205682	128.323667	1.961278754	135.328234	1193.017848	21.85424897	31.66064274	8.965845731	87.69717856	683.9259197	22.69479701	12.60822056	26.89753719	187.0219383	9.246028411	170.3510689	20.1731529	36.1435656	246.5607576	94.42156286
41	P8-1	2769.990809	5576.746324	2648.973652	847.8860294	288.3731618	522.3651961	1007.965686	116.4215686	1360.677083	690.1041667	244.7150735	51.70036765	-2.297794118	516.6207108	108.7622549	24.70128676	70.46568627	642.9993873	565.2573529	29.48835784	-13.78676471	-23.74387255	3.06372549	-23.36090686	11.1060049	63.57230392	81.18872549	-8.042279412	-32.16911765	121.7830882	-24.12683824	26.80759804	897.2886029	370.7107843	-23.36090686	13.02083333	6.12745098	4099.264706	11.87193627	88.84803922	13.02083333	32.74356618	38.29656863	1155.790441	36.76470588	117.1875	85.40134804	99.18811275
42	P8-2	8151.47732	10814.81481	2665.002081	1091.13608	827.2992093	879.7336663	1436.537661	141.0736579	1367.457345	859.3424886	340.4078236	55.34748231	14.14898044	764.0449438	216.3961715	109.8626717	89.05534748	713.6912193	793.5913442	28.29796088	-3.745318352	-11.23595506	16.64585934	0.416146484	74.90636704	546.8164794	138.576779	-12.06824802	-29.54640033	151.0611735	-16.22971286	35.78859759	1000	466.5002081	-11.23595506	70.32875572	13.73283396	11436.95381	24.13649605	92.38451935	58.2605077	88.639201	27.46566792	1373.699542	30.79483978	316.687474	101.9558885	156.4710778
43	P8-3	5361.642211	6808.581592	1702.238032	416.4813991	1720.394249	331.258337	672.5211205	54.09811768	437.2313621	874.8332592	173.7809397	26.67852379	6.669630947	420.5572847	87.07573736	72.81013784	89.66948273	684.7487772	668.81577	8.151771158	5.187490737	-20.00889284	-2.593745368	-12.59819179	74.84808063	124.4997777	94.85697347	-10.00444642	-6.669630947	111.1605158	-4.446420631	29.64280421	404.6242775	242.3299244	-1.48214021	142.2854602	-18.52675263	6523.269601	24.82584853	84.481992	118.5712168	112.2721209	29.27226916	922.261746	22.97317326	520.6017489	29.27226916	91.87935379
44	P8-4	5023.314595	6595.197629	3445.330544	501.1548351	1608.489127	411.3827516	687.2358042	133.3507648	384.799756	1043.273631	136.4012725	31.37665054	-57.52385933	485.4665098	59.70279339	42.48921428	80.62056042	1038.697869	801.8477361	13.50939121	-14.38096483	-21.78934065	-28.76192966	-19.17461978	40.52817362	93.258378	126.8139626	-3.050507692	-25.71142197	115.9192923	-18.73883296	12.63781758	183.4662483	371.7261516	-30.94086373	75.39111866	-19.17461978	4793.219157	13.94517802	50.11548351	76.6984791	20.26408681	10.0230967	1405.848259	-1.307360439	401.7954417	21.78934065	68.83121977
45	P8-5	4304.595051	4188.412479	2595.666206	382.6648225	1059.781773	329.1839557	741.6628247	137.6978638	263.1012755	628.2465038	147.2260642	59.01337022	-19.97848471	399.2623329	131.8579991	106.0396496	54.71031197	1029.967727	785.3081297	24.58890426	3.073613032	-17.82695559	-10.45028431	7.069309974	44.87475027	334.4090979	126.9402182	-1.229445213	-14.75334255	177.347472	-20.90056862	80.22130014	117.4120178	416.7819272	6.454587367	106.0396496	-33.80974335	3070.232058	13.21653604	213.0013831	82.37282926	63.16274781	42.41585984	1333.640695	19.3637621	296.6036576	54.40295067	55.8752113
46	P9-1	1510.488591	2046.425988	174.2618531	70.69112909	46.68902479	113.4346025	267.3111067	18.08377721	304.7938449	265.9959229	364.9635036	134.4775432	101.5979483	1989.873085	380.4169133	782.2055632	-2.959163543	95.02202933	3.287959492	3.616755442	0.986387848	-4.603143289	11.50785822	3.945551391	5.918327086	625.0410995	17.42618531	8.54869468	1.972775695	66.41678175	-0.657591898	70.36233314	66.0879858	13.80942987	-1.315183797	49.31939239	55.89531137	129.216808	3.945551391	2.301571645	41.09949365	121.3257053	66.0879858	135.1351351	45.04504505	142.697442	90.09009009	582.955218
47	P9-2	2658.082694	3675.054059	230.6532993	178.2320949	96.9792281	163.8162637	403.9709062	14.74346373	427.8880807	314.1995937	553.0437062	79.61470415	91.40947513	2600.747002	583.8411638	759.4521984	-2.948692746	120.2411375	2.948692746	7.863180657	7.207915602	-6.552650547	18.67505406	9.173710766	17.03689142	727.0165782	31.45272263	5.242120438	-1.965795164	81.25286678	-6.22501802	104.8424088	118.6029749	13.76056615	1.638162637	59.30148745	77.97654151	142.8477819	4.259222856	0	31.78035515	145.4688421	7.863180657	189.0439683	45.86855383	190.3544984	82.89102942	751.2613852
48	P9-3	1407.576514	2463.437255	147.9156263	173.5987254	276.0933153	199.5196309	332.4534494	10.22567834	311.7642862	266.3432499	408.0759078	23.06722789	89.89084683	1428.027871	467.2897196	470.8568167	-0.475612946	107.0129129	9.512258924	8.085420085	4.993935935	-4.756129462	15.69522722	2.378064731	3.567097096	565.979406	29.72580914	6.420774773	-3.09148415	85.61033031	-1.426838839	94.64697629	80.14078143	11.89032365	-3.329290623	58.73819885	59.92723122	112.0068488	4.993935935	0.475612946	23.54284084	96.78723455	49.22593993	94.88478276	43.51858458	100.5921381	85.13471737	399.9904877
49	P9-4	1192.577182	1834.421408	167.8743095	362.7711218	394.3372313	245.1156228	439.0558864	25.10940527	390.9893106	253.0071502	495.7314011	34.91403018	23.43544491	1634.263577	581.3425162	370.9017864	4.065332281	103.5464046	3.108783509	4.543606667	7.413252983	-5.261018246	25.58767965	3.347920702	6.695841404	580.1468302	71.50202071	-0.956548772	-5.739292632	81.78492001	-2.630509123	123.873066	114.0684411	19.84838702	0.956548772	62.41480737	69.58892317	149.93902	7.413252983	2.630509123	24.39199369	107.1334625	5.739292632	139.1778463	63.61049334	110.7205204	82.26319439	293.1821986
50	P9-5	1449.2966	1649.570145	80.5978898	132.6201641	173.1633451	106.731145	187.8175068	11.4790934	180.4904259	150.4493943	303.0969129	36.87964048	22.2254787	683.6166471	376.6119578	162.6611958	-2.930832356	86.94802657	0.24423603	1.465416178	4.152012505	-1.709652208	7.571316921	1.709652208	3.175068386	48.11449785	21.49277061	10.74638531	-0.976944119	31.01797577	-6.105900742	48.11449785	43.71824932	17.82923017	-2.442360297	17.34075811	36.39116843	74.24775303	-0.976944119	-0.24423603	17.09652208	84.99413834	31.01797577	43.22977726	27.1101993	41.52012505	47.87026182	138.7260649
51	P9-6	1586.674512	1914.768429	128.0434844	89.93863999	116.2758118	114.3145331	227.7885181	18.7722395	206.7748172	115.9956292	270.656468	17.65150878	10.08657645	746.4066571	515.2559469	163.9068673	-7.284749657	71.72676585	-1.961278754	-3.362192149	6.16401894	-2.241461433	7.004566978	0	-3.642374828	220.5037685	17.93169146	-3.922557507	-10.08657645	31.66064274	-10.92712449	47.91123813	55.75635314	22.97497969	-6.16401894	40.06612311	43.42831526	59.95909333	-4.482922866	-4.482922866	22.97497969	145.9751758	113.473985	62.76092012	50.71306492	48.47160349	61.6401894	149.6175506
52	P10-1	2389.031367	3544.091537	601.3677911	183.4681397	60.82725061	107.8450713	18.41257316	50.63457618	96.33721313	428.4211219	147.3005853	67.73196554	80.55500756	870.9804695	158.1508516	144.6702177	10.52147038	36.82514631	25.97487999	14.13822582	8.219898731	-1.315183797	3.287959492	6.904714934	0.986387848	162.096403	42.41467745	20.7141448	5.589531137	6.247123035	6.575918985	64.1152101	33.20839087	8.877490629	14.79581772	47.67541264	621.75314	94.69323338	3.616755442	42.0858815	26.30367594	130.2031959	15.45340961	169.3299139	72.33510883	78.25343592	54.90892352	130.8607878
53	P10-2	3572.505078	6052.028045	949.8066968	381.6918944	104.8424088	293.5587445	30.79745757	66.83703558	156.2807155	519.6251884	258.5020641	127.1214206	129.4148483	1444.204181	220.1690584	185.767643	15.72636131	53.07646943	40.29880086	17.36452395	9.828975821	-3.931590328	11.46713846	7.863180657	-0.655265055	422.6459603	34.07378285	24.57243955	2.621060219	16.7092589	11.13950593	102.5489811	38.00537317	15.07109626	-1.310530109	56.68042723	935.7184981	126.138523	4.91448791	59.30148745	31.45272263	178.2320949	14.74346373	295.8521722	90.09894502	55.69752965	88.13314986	152.6767577
54	P10-3	3460.32199	4849.825212	664.4312858	285.6055742	94.40916982	344.1059666	34.24413213	59.57052151	91.79329861	302.9654467	193.3366626	80.37858791	86.32374973	752.6574873	236.3796343	131.0313667	8.323226558	38.28684217	39.23806806	9.512258924	3.804903569	-3.09148415	13.31716249	9.274452451	5.469548881	116.0495589	30.20142208	11.65251718	5.231742408	17.83548548	17.83548548	74.67123255	32.34168034	10.22567834	1.664645312	31.62826092	462.5335902	121.0434948	0	43.75639105	29.72580914	192.6232432	16.40864664	262.3005398	103.6836223	52.55523055	72.53097429	67.77484483
55	P10-4	4760.504101	8409.976804	865.4375015	265.9205586	113.3510295	471.8176818	40.65332281	109.7639716	112.3944807	346.0315183	218.8105316	80.82837124	104.5029533	1023.98546	306.3347442	164.2872516	12.19599684	68.63237439	43.52296913	17.45701509	6.456704211	-3.826195088	11.47858526	10.04376211	3.108783509	266.8771074	30.37042351	16.50046632	12.91340842	36.34885334	13.15254562	108.8074228	32.28352106	15.78305474	-1.673960351	40.65332281	445.5125906	201.5926537	5.978429825	41.1315972	45.67520386	151.8521176	8.130664562	273.3338116	130.090633	100.9158954	64.08876773	124.3513404
56	P10-5	4154.454865	6190.406409	448.1731145	129.9335678	63.98983978	333.1379445	33.21610004	74.73622509	88.16920672	180.978898	119.9198906	72.29386479	69.1187964	601.0648691	166.8132083	111.3716295	8.548261039	50.06838609	24.42360297	10.50214928	10.74638531	-1.465416178	4.396248535	10.01367722	5.373192653	79.13247362	35.65846034	10.25791325	19.78311841	20.76006252	7.571316921	66.43220008	27.35443533	12.45603751	-1.709652208	21.98124267	205.402501	123.094959	2.198124267	28.33137945	34.68151622	166.0805002	20.76006252	194.9003517	90.12309496	53.97616256	53.24345447	75.22469715
57	P10-6	4892.549943	8670.533188	606.3153176	130.5651285	51.83379563	328.0939172	31.66064274	85.17553445	77.89078479	121.5992827	85.17553445	108.1505141	76.20968872	569.8915693	154.1004735	140.9318876	4.202740187	70.88621781	27.17771987	15.41004735	9.52621109	-1.961278754	3.642374828	8.405480373	1.681096075	88.81790928	45.94995937	3.08200947	11.48748984	20.45333557	9.806393769	84.89535177	34.46246953	9.806393769	1.120730716	26.05698916	126.9227536	137.5696954	8.685663052	33.62192149	25.77680648	165.868146	25.77680648	193.8864139	131.1254938	63.88165084	61.36000672	99.74503376
58	P10-7	6343.060662	10728.7837	690.1041667	139.3995098	28.33946078	284.5435049	47.4877451	73.52941176	65.10416667	114.8897059	66.25306373	104.932598	84.63541667	827.9718137	192.6317402	173.8664216	9.957107843	99.18811275	31.40318627	18.76531863	22.97794118	0	3.446691176	7.276348039	6.893382353	86.93321078	43.65808824	6.12745098	14.93566176	22.2120098	12.63786765	107.6133578	49.40257353	39.0625	9.957107843	42.89215686	139.3995098	182.6746324	3.829656863	58.59375	30.6372549	248.1617647	30.25428922	248.5447304	104.5496324	103.0177696	64.33823529	122.9319853
59	P11-1	444.5321234	633.2609982	267.3111067	39.78430986	71.67751693	191.3592425	80.88380351	287.3676596	5.589531137	139.0806865	85.4869468	506.0169659	777.9312159	829.223384	72.33510883	184.1257316	3.287959492	29.92043138	10.85026632	10.52147038	4.603143289	57.53929112	17.75498126	1.315183797	103.570724	682.2515947	16.76859341	12.82304202	0	2.630367594	94.36443743	126.2576445	67.40316959	16.11100151	2.959163543	33.20839087	33.0439929	113.1058065	8.877490629	91.07647794	9.863878477	100.9403564	26.30367594	293.6147827	35.50996252	305.1226409	46.36022884	131.8471756
60	P11-2	949.4790643	1230.587773	655.9203198	52.09357185	87.4778848	387.2616473	156.9359806	502.588297	36.69484306	287.9889915	188.0610707	1213.223249	1475.001638	1712.862853	112.0503244	407.2472315	15.07109626	64.54360789	15.39872879	20.64084922	4.91448791	114.343752	29.81455999	17.03689142	370.5523884	1704.999672	57.00805976	26.53823472	0.655265055	2.621060219	231.9638294	351.8773344	143.1754145	64.21597536	11.79477098	86.16735469	121.2240351	150.3833301	12.45003604	300.7666601	27.19349977	203.787432	25.88296966	552.7160737	45.21328878	1028.110871	171.6794443	436.4065264
61	P11-3	467.0519132	640.2939288	491.7837864	39.71368101	28.2989703	251.5992485	87.98839504	294.6422202	13.07935602	219.7331811	136.2631091	821.6213645	1073.696226	983.5675727	78.47613612	280.1360253	4.042710043	36.38439038	14.26838839	18.07329196	11.17690424	95.36039571	27.82335735	12.3659366	188.5805332	832.2037526	16.40864664	4.280516516	-1.902451785	-5.707355354	108.4397517	190.4829849	79.66516849	48.03690756	2.853677677	82.75665264	79.66516849	87.5127821	7.609807139	137.214335	28.2989703	163.1352405	29.96361561	404.7466172	35.90877744	590.4734727	97.97626691	221.6356329
62	P11-4	386.6848411	604.7779611	503.8620657	108.5682856	162.6132912	467.7523495	168.5917211	704.976445	51.89277088	280.029653	218.8105316	434.5122797	672.9320611	1276.992611	150.8955688	265.6814214	0.956548772	98.52452352	13.63082	7.413252983	1.434823158	107.3725997	25.34854246	14.34823158	254.2028362	1681.254035	46.63175264	25.58767965	3.826195088	15.54391755	183.418227	308.7261162	166.4394863	75.0890786	6.456704211	159.7436449	132.2428677	227.6586077	12.91340842	270.9424397	53.08845685	142.0474926	25.34854246	849.8935839	60.02343544	942.2005405	190.83148	299.87804
63	P11-5	367.0867526	525.7180539	385.6486909	28.57561547	79.62094568	291.3735834	113.3255178	448.1731145	24.42360297	269.3923408	146.2973818	737.1043376	1023.837436	675.8010942	92.0769832	195.3888238	2.442360297	50.55685815	7.81555295	7.327080891	5.617428683	77.17858538	26.13325518	15.14263384	193.1906995	787.2948417	23.93513091	16.11957796	3.419304416	6.594372802	150.9378664	172.1864009	103.5560766	26.62172724	10.50214928	50.80109418	64.9667839	191.7252833	-1.221180148	148.007034	21.73700664	164.615084	26.37749121	483.5873388	32.23915592	704.6209457	103.0676045	284.3982024
64	P11-6	406.2648847	625.0875571	595.1080104	50.43288224	66.96366031	365.9185789	163.6266846	545.7958589	35.86338293	314.9253313	162.5059539	1217.954106	1308.733294	926.5641198	91.61973607	221.6244992	-1.681096075	73.68804461	15.69023003	10.36675913	10.36675913	112.9136197	28.57863327	17.93169146	246.5607576	1453.307557	37.82466168	6.724384299	9.52621109	10.08657645	274.5790255	198.9297022	129.1642151	53.23470903	-2.521644112	88.81790928	37.82466168	289.9890729	12.32803788	261.970805	19.61278754	304.5585722	47.91123813	573.5339441	147.0959065	940.2930711	195.56751	256.0869687
65	P11-7	461.8566176	599.7242647	474.1115196	20.29718137	60.12561275	160.4626225	34.84987745	359.9877451	-10.72303922	95.74142157	215.2267157	1237.954106	1575.137868	1042.624081	55.14705882	205.078125	8.042279412	59.35968137	8.042279412	11.87193627	5.361519608	93.44362745	25.65870098	25.27573529	218.6734069	1509.650735	41.36029412	12.25490196	1.531862745	10.72303922	211.0140931	179.9938725	113.7408088	54.38112745	7.659313725	31.40318627	38.67953431	201.8229167	2.680759804	40.59436275	-16.8504902	166.5900735	26.04166667	268.4589461	35.23284314	873.1617647	124.0808824	218.2046569
66	P12-1	302.8210692	538.8965608	738.475702	49.31939239	33.20839087	141.0534622	67.40316959	27.61885974	40.11310581	73.32149668	40.44190176	229.4995726	842.7040179	13.15183797	35.83875847	10.85026632	12.82304202	1.972775695	31.89320708	-1.643979746	5.589531137	50.96337213	28.27645163	4.27434734	33.53718682	268.9550865	13.80942987	15.45340961	8.877490629	20.7141448	4.603143289	16.11100151	65.4303939	7.233510883	9.206286579	39.45551391	63.4576182	256.4608404	5.260735188	0.657591898	168.343526	34.52357467	4.27434734	405.4054054	62.14243441	120.9969093	206.1550602	8.54869468
67	P12-2	NA	846.2748182	1139.178298	95.99633052	NA	212.3058777	NA	35.87576175	75.35548129	91.08184261	62.2501802	NA	NA	NA	NA	NA	NA	NA	NA	NA	NA	NA	NA	NA	NA	NA	NA	NA	NA	NA	NA	NA	NA	NA	NA	NA	NA	NA	NA	NA	NA	NA	NA	NA	NA	NA	NA	NA
68	P12-3	508.4302395	760.7429074	1168.818815	76.57368434	25.68309909	159.330337	223.0624718	68.72607072	77.52491023	127.9398825	71.34194193	180.2573066	731.0170983	20.68916316	87.75058857	27.10993793	17.12206606	-2.615871204	38.76245511	4.280516516	2.378064731	51.36619819	28.77458324	19.73793727	36.62219686	322.227771	32.57948681	35.90877744	13.55496897	18.5489049	3.329290623	25.44529262	75.1468455	17.12206606	9.036645978	87.27497562	51.60400466	309.3862215	2.140258258	1.189032365	224.4893106	26.87213146	2.140258258	421.1552638	39.23806806	313.9045445	312.0020927	19.26232432
69	P12-4	794.8920296	1078.747878	1336.776909	107.6117369	50.69708492	224.5498242	245.35476	78.19786211	76.76303896	141.3300811	121.9599684	250.8549155	798.2399503	23.9137193	87.04593825	33.00093264	17.45701509	-4.304469474	46.15347825	9.326350527	17.45701509	38.02281369	21.04407298	10.52203649	32.04438386	554.3200134	53.56673123	17.45701509	21.04407298	21.52234737	-0.956548772	42.56642036	62.17567018	19.37011263	11.00031088	84.41542913	67.67582562	467.7523495	-5.739292632	-1.195685965	309.4435278	96.13315159	-0.717411579	690.149939	56.91465194	287.442906	315.6610948	21.76148456
70	P12-5	577.3739742	723.671356	910.7561547	36.39116843	39.56623681	170.7209848	135.5509965	32.23915592	40.2989449	90.85580305	99.40406409	166.3247362	409.5838218	30.77373974	97.45017585	21.00429855	6.350136772	-1.221180148	24.17936694	3.419304416	2.930832356	12.70027354	12.70027354	2.198124267	30.28526768	500.4396249	49.82415006	11.96756546	9.525205158	19.78311841	9.036733099	29.55255959	75.71316921	10.25791325	4.396248535	95.74052364	54.95310668	365.8655725	5.128956624	-1.709652208	155.0898789	26.13325518	4.884720594	446.9519343	50.06838609	200.2735444	205.1582649	18.0734662
71	P12-6	516.0964949	722.3109467	933.8488695	51.55361296	30.25972934	130.0047631	122.1596481	20.45333557	35.30301757	44.2688633	92.46028411	93.30083214	292.510717	26.33717184	69.48530442	20.73351825	1.681096075	-7.845115015	25.77680648	2.521644112	10.08657645	6.16401894	10.92712449	7.004566978	19.33260486	369.2807711	36.98411364	10.64694181	6.444201619	16.25059539	-4.202740187	17.09114343	62.20055476	11.20730716	9.806393769	75.088958	26.05698916	381.8889916	5.883836261	-6.724384299	173.1528957	48.75178616	-1.120730716	371.8024152	29.69936399	141.4922529	163.6266846	20.1731529
72	P12-7	467.9840686	679.3811275	847.8860294	40.59436275	-2.680759804	26.42463235	34.08394608	13.02083333	36.76470588	40.97732843	85.01838235	108.3792892	155.8670343	-5.361519608	39.0625	10.34007353	-1.148897059	-0.382965686	15.31862745	4.212622549	4.978553922	3.06372549	0.382965686	-10.72303922	15.31862745	499.3872549	26.42463235	5.361519608	-2.680759804	1.531862745	-4.595588235	10.72303922	44.42401961	6.510416667	0.382965686	61.65747549	26.42463235	362.6685049	2.680759804	-7.659313725	152.4203431	77.74203431	-2.297794118	419.3474265	31.78615196	17.23345588	29.48835784	5.361519608
73	P12-8	273.8243862	454.43196	619.2259675	37.45318352	5.82605077	56.17977528	69.49646275	0.832292967	2.913025385	11.65210154	53.68289638	55.7636288	116.1048689	9.571369122	29.54640033	8.322929671	1.248439451	-6.658343737	9.155222638	2.913025385	-2.913025385	-8.322929671	-1.664585934	-6.242197253	1.248439451	317.519767	21.63961715	6.242197253	-1.248439451	0.832292967	0.416146484	7.074490221	29.96254682	2.080732418	5.409904286	38.28547649	14.56512692	259.6754057	9.571369122	3.329171868	94.46525177	47.85684561	-2.496878901	187.2659176	7.074490221	32.8755722	67.83187682	10.40366209
74	P13-1	1244.694132	1429.047025	813.5663754	149.3965876	28.71410737	161.0486891	521.4315439	38.28547649	3.745318352	94.88139825	89.88764045	179.7752809	741.9891802	76.15480649	37.45318352	39.53391594	53.2667499	21.22347066	-8.322929671	17.89429879	16.22971286	-9.987515605	-13.73283396	-11.23595506	4.161464836	74.49022056	137.3283396	33.29171868	18.72659176	82.39700375	10.40366209	1017.478152	18.72659176	77.40324594	32.45942572	22.05576363	11.23595506	238.4519351	-4.993757803	14.98127341	51.18601748	129.4215564	0.832292967	458.1772784	-4.577611319	1.248439451	19.97503121	21.63961715
75	P13-2	2228.027271	2611.901586	828.5163776	165.6291685	66.69630947	246.776345	651.4006225	58.54453831	41.12939084	174.8925448	170.4461242	375.3520083	842.9672447	208.9817697	52.98651252	46.68741663	81.88824663	45.20527642	-13.33926189	6.299095894	10.37498147	-10.37498147	-4.446420631	-4.446420631	12.59819179	483.9187787	120.7944272	21.120498	-15.56247221	82.25878168	11.48658663	887.060916	29.27226916	60.02667852	18.89728768	25.93745368	14.45086705	218.9862161	8.151771158	9.263376315	53.35704758	199.3478583	-2.593745368	480.5839632	5.558025789	39.64725063	49.65169705	42.61153105
76	P13-3	3067.067591	3698.95847	567.3944306	175.1862989	34.86294505	158.1906132	641.0424021	33.99137142	31.81243736	105.4604088	148.6033033	192.1819846	522.0726021	216.5860461	52.73020438	36.17030549	30.50507692	26.14720879	-1.307360439	13.07360439	3.050507692	-6.972589009	-3.050507692	-10.45888351	25.71142197	73.64797141	68.85431647	3.922081318	-8.279949449	61.88172746	13.07360439	568.7017911	32.24822417	30.94086373	7.408375823	15.25253846	37.04187911	151.2180241	0.871573626	12.20203077	35.29873186	57.08807251	3.922081318	276.7246263	0	16.99568571	40.0923868	31.37665054
77	P13-4	4308.690633	3855.64712	1163.262869	351.5267328	58.12333294	388.5504996	1136.589832	71.2607986	84.00015924	186.7112544	241.6497472	430.3515267	1020.343167	288.2280346	92.36036466	65.2892233	140.5310721	58.12333294	-9.156415462	17.51662088	15.9242008	-19.10904097	-3.981050201	-16.72041084	23.88630121	711.8117759	199.0525101	24.68251125	-21.89577611	203.0335603	24.28440623	1413.272821	76.03805884	96.73951989	37.02376687	37.02376687	43.79155221	355.905888	7.165890362	26.27493133	69.66837852	228.1141765	9.952625503	575.6598591	4.777260241	38.61618695	79.62100402	49.76312751
78	P13-5	6256.346234	8715.355805	764.0449438	508.1148564	207.2409488	350.8114856	2124.011652	37.03703704	58.67665418	188.0982106	526.4253017	233.8743238	862.6716604	121.9309197	47.02455264	44.11152726	69.49646275	47.85684561	-4.577611319	4.577611319	-4.161464836	-14.14898044	-0.832292967	-9.987515605	135.2476072	232.2097378	96.1298377	15.81356638	-2.496878901	139.409072	9.571369122	1253.849355	69.91260924	84.47773616	33.70786517	33.70786517	29.13025385	607.9900125	0.416146484	46.19225968	76.57095298	189.7627965	9.155222638	565.5430712	2.496878901	35.3724511	64.91885144	49.52143154
79	P13-6	5759.226323	6093.44894	572.4766563	689.5657329	289.3878761	301.2449978	2018.674967	15.93300726	30.01333926	120.053357	495.7759004	196.3835779	556.543649	99.3033941	21.120498	17.78568253	67.80791463	35.20083	-10.00444642	7.040166	0.741070105	-7.040166	2.964280421	-3.705350526	231.5844079	342.7449237	44.09367126	8.892841263	-7.040166	88.18734252	5.928560842	664.3693493	40.38832074	46.68741663	3.705350526	27.04905884	15.93300726	1041.574033	-0.741070105	4.446420631	75.21861568	92.63376315	5.558025789	302.727138	6.669630947	15.93300726	20.74996295	8.151771158
80	P13-7	3634.026234	4539.155445	584.3901164	506.3842768	262.7794483	273.6741186	1726.151567	17.43147252	10.89467033	105.8961956	482.8517889	154.2685318	455.3972197	77.13426592	16.5598989	23.96827472	36.6060923	22.22512747	-4.357868131	6.536802196	-1.307360439	-3.486294505	-2.614720879	3.486294505	180.4157406	288.4908703	73.64797141	8.715736262	-9.587309888	46.629189	-2.178934065	623.1751427	15.25253846	42.27132087	6.101015383	5.229441757	9.151523075	555.6281867	3.050507692	5.66522857	40.96396043	89.7720835	3.922081318	229.6596505	5.229441757	-0.871573626	13.50939121	7.844162636
81	P14-1	4659.289995	5184.263101	954.9715691	166.282465	346.3961887	350.699247	769.6327032	67.0047641	176.7327493	46.41155679	118.0267404	150.9143999	370.3703704	1988.627632	131.5506378	435.5309667	-1.536806516	217.919164	21.51529122	14.75334255	13.21653604	8.298755187	6.147226064	6.761948671	19.3637621	235.4387583	43.64530506	17.21223298	11.67972952	12.60181343	13.21653604	382.0500999	245.27432	24.89626556	6.147226064	520.3626863	163.208852	640.2335946	31.65821423	53.78822806	100.5071462	174.8885815	20.59320732	339.3268787	119.8709083	236.9755648	272.9368373	363.6084217
82	P14-2	4158.291071	5239.280775	950.0537882	171.8149685	328.5692331	408.1758107	1053.327186	61.77962195	207.776241	38.4201629	135.853696	56.86184109	245.27432	827.4166282	118.9488243	244.0448748	-11.37236822	143.5377286	14.13861995	16.59751037	0	-1.536806516	-1.536806516	-6.761948671	23.05209774	360.5348087	59.32073152	10.14292301	-2.151529122	-1.229445213	-3.073613032	408.7905333	261.8718303	31.96557553	15.67542646	562.7785462	205.9320732	749.0394959	10.14292301	46.10419548	82.37282926	124.1739665	10.45028431	357.1538343	40.57169202	118.641463	265.560166	262.1791916
83	P14-3	3679.422161	2426.617489	755.4940833	117.4120178	316.5821423	419.8555402	824.9577378	54.40295067	169.9708007	33.50238205	121.1003535	31.65821423	272.3221146	928.2311357	122.0224374	267.7116951	-9.220839096	113.1089596	11.37236822	11.67972952	9.835561703	14.44598125	3.073613032	-7.68403258	1.536806516	203.780544	52.25142155	6.454587367	-2.151529122	2.766251729	3.073613032	314.1232519	190.564008	15.67542646	2.458890426	464.4229292	157.0616259	690.0261257	0.92208391	32.88765944	64.85323498	103.5807592	12.29445213	309.8201936	-2.151529122	99.58506224	180.1137237	308.8981097
84	P14-4	4625.480252	4502.843092	912.5557092	172.7370524	120.4856309	244.3522361	1270.631627	51.63669894	137.3905025	42.10849854	134.0095282	116.7972952	362.6863378	367.6041186	146.3039803	232.9798678	-16.90487168	80.83602274	11.98709083	14.44598125	2.151529122	9.835561703	-2.151529122	-11.37236822	12.60181343	366.989396	43.33794375	21.82265253	19.0564008	-3.380974335	8.913477793	471.7996004	254.4951591	26.12571077	3.995696942	683.264177	204.7026279	896.5729215	10.14292301	63.00906716	137.3905025	102.6586753	3.688335639	388.5046873	0	52.25142155	236.0534809	263.1012755
85	P14-5	3426.156447	4031.043492	774.2431228	111.2647918	304.2876902	459.197787	933.4562779	59.32073152	205.6247118	27.96987859	129.70647	19.67112341	174.8885815	602.120793	121.4077148	210.5424927	-15.98278777	105.424927	19.3637621	14.75334255	8.913477793	11.98709083	-4.917780851	-8.60611649	-7.991393884	286.4607346	47.02627939	2.458890426	-11.37236822	-2.766251729	6.761948671	361.7642539	226.2179192	20.59320732	7.68403258	549.8693714	143.8450899	811.7412018	10.75764561	48.2557246	84.83171969	90.67158445	66.08268019	340.556324	-1.536806516	90.36422314	221.3001383	243.4301521
86	P14-6	2342.707853	2621.484555	793.2995236	102.9660366	229.2915322	488.3971108	975.2574151	50.40725373	198.8627632	11.67972952	113.4163209	18.7490395	122.9445213	327.9545105	124.7886891	125.0960504	-20.90056862	73.15199016	3.380974335	16.90487168	8.913477793	-5.839864761	-12.90917473	-7.069309974	-13.21653604	329.1839557	35.65391117	4.303058245	-19.0564008	-11.98709083	-3.688335639	340.2489627	204.3952666	18.44167819	-8.298755187	516.981712	118.9488243	656.2163824	12.29445213	38.1128016	66.08268019	109.1132626	9.5282004	335.6385431	1.536806516	36.26863378	157.0616259	196.9402182
87	P14-7	1188.873521	1380.052251	375.9028738	17.21223298	125.4034117	211.7719379	463.5008452	27.35515599	78.37713232	38.1128016	59.32073152	-12.29445213	16.29014907	321.4999232	42.72322115	114.6457661	-18.7490395	54.71031197	1.536806516	5.839864761	9.220839096	5.225142155	8.60611649	-5.225142155	-7.991393884	105.7322883	21.20792992	-5.532503458	-11.06500692	-12.60181343	-4.917780851	171.2002459	98.66297833	6.454587367	-6.454587367	313.5085293	35.96127248	339.63424	0.92208391	2.151529122	27.35515599	38.4201629	4.917780851	149.3775934	-7.069309974	56.55447979	80.83602274	140.421085
88	P15-1	10171.67944	8283.125876	555.6647664	860.3630168	580.2372059	1157.198087	5283.729769	64.87124042	866.2604023	308.3022082	688.0283075	19.00268659	45.86855383	382.3471594	65.854138	135.3122338	26.86586724	43.57512614	171.3518118	7.207915602	12.12240351	-1.965795164	89.44367997	14.08819868	46.85145141	486.2066706	66.18177053	107.1358364	-0.327632527	14.4158312	20.64084922	167.747854	162.5057336	28.50402988	110.7397942	1528.078108	158.9017758	3500.425922	5.242120438	180.5255226	112.3779569	353.515497	-0.982897582	2208.898499	18.019789	117.6200773	519.9528209	152.6767577
89	P15-2	7114.570629	8939.234091	521.5582179	1107.444341	832.6757061	1484.802831	6117.368534	70.54547194	647.5835187	360.1406127	595.929885	39.45763685	79.39354808	243.6807997	55.71896597	100.1984839	18.17442667	33.47920702	162.8524284	18.65270105	22.71803334	0.478274386	56.91465194	29.17473755	38.02281369	403.902719	64.80617931	68.15410001	3.826195088	13.63082	21.04407298	123.873066	159.5045077	21.04407298	83.93715475	951.2877538	139.4169835	2954.779157	0.478274386	172.178779	78.43699931	207.0928091	-0.956548772	1772.0066	27.73991439	120.7642825	380.2281369	158.547959
90	P15-3	6679.611176	9241.158656	405.4318093	1257.815553	1020.662368	1142.291911	5021.004299	63.01289566	582.0144588	418.1320828	644.2946463	32.23915592	45.91637358	280.8714342	59.83782728	104.0445487	12.94450957	33.7045721	138.9703009	24.17936694	18.56193826	0.488472059	30.04103165	26.13325518	20.27159047	130.9105119	37.12387651	63.98983978	5.373192653	19.05041032	16.85228605	93.54239937	126.5142634	18.31770223	58.12817507	798.6518171	114.3024619	2971.375537	6.105900742	101.1137163	110.6389215	134.3298163	2.442360297	1432.200078	21.49277061	108.6850332	345.349746	148.007034
91	P15-4	7511.97781	6714.577905	457.538315	1073.379844	926.2839371	1064.413998	5084.194895	134.2075033	500.1260822	293.0710823	581.6592418	48.19142081	75.36914068	328.0939172	66.12311227	112.633437	13.16858592	29.41918131	104.5081393	8.405480373	13.72895128	-9.52621109	22.97497969	21.57406629	13.4487686	338.740859	51.27343028	42.30758455	6.724384299	8.125297694	18.21187414	75.36914068	110.3919756	12.88840324	65.00238155	826.2587207	127.2029363	2916.70169	6.444201619	78.17096747	87.41699588	323.3308117	5.883836261	1398.111569	12.60822056	127.483119	301.4765627	160.2644924
92	P15-5	7263.710172	7532.169118	420.1133578	1202.512255	908.0116422	631.127451	3646.98223	34.84987745	491.3449755	421.6452206	567.9381127	48.25367647	63.95526961	349.2647059	88.84803922	146.2928922	6.893382353	32.16911765	124.8468137	6.12745098	17.23345588	-8.808210784	26.42463235	22.2120098	17.23345588	153.5692402	43.65808824	36.3817402	-6.893382353	16.46752451	23.36090686	88.46507353	75.4442402	15.31862745	76.97610294	983.4558824	145.9099265	1936.657475	-2.680759804	61.65747549	137.1017157	165.4411765	-1.531862745	1497.778799	16.08455882	115.2726716	256.2040441	167.7389706
93	P15-6	8623.387432	10528.50603	282.1473159	1363.29588	977.1119434	908.4477736	3834.3737	78.23553891	538.0774032	348.7307532	690.8031627	47.44069913	87.80690803	348.3146067	56.59592176	140.6575114	8.322929671	40.78235539	128.1731169	9.155222638	21.63961715	-6.658343737	25.3849355	32.45942572	18.72659176	210.1539742	64.08655847	27.46566792	-6.242197253	19.55888473	29.96254682	101.539742	68.2480233	33.29171868	76.15480649	967.9567208	107.7819392	2084.06159	2.913025385	113.60799	82.81315023	212.6508531	2.496878901	1743.23762	20.39117769	116.1048689	236.7873491	181.8560133
94	P15-7	4871.794872	5270.861123	300.8744627	621.7578183	364.2359567	570.253446	2655.254187	48.91062695	340.5217134	348.6734845	393.1376908	16.30354232	21.49103305	207.4996295	38.53564547	98.562324	7.040166	30.01333926	103.0087446	10.37498147	22.97317326	-6.299095894	11.11605158	12.96872684	11.85712168	18.89728768	35.20083	47.42848673	0.370535053	5.558025789	10.37498147	52.61597747	52.61597747	18.52675263	49.281162	601.3783904	62.99095894	1315.769972	-0.370535053	80.40610642	67.06684452	126.3524529	1.852675263	1059.73025	14.080332	77.441826	167.4818438	95.96857863
95	P15-8	5636.466641	3949.535887	346.0147296	654.5517933	328.5832571	544.2977296	2863.119362	53.1659912	479.8012812	372.1619384	395.2586395	22.66091428	61.01015383	280.2109208	47.50076263	97.61624613	-5.229441757	31.81243736	145.5527956	10.0230967	12.63781758	-9.587309888	6.972589009	12.63781758	6.536802196	71.03325053	50.98705713	23.09670109	-1.307360439	13.07360439	15.25253846	78.00583954	58.39543295	14.38096483	73.2121846	825.8160108	77.57005273	1510.437094	3.486294505	123.3276681	99.35939338	88.90050987	1.743147252	1394.082015	21.78934065	86.28578899	229.6596505	123.3276681
96	P16-1	145.6566055	246.9257579	1396.396396	437.9562044	26.30367594	499.7698428	182.1529559	158.8084435	216.6765305	267.6399027	49.31939239	593.8054843	867.0349181	531.9918459	113.4346025	26.30367594	43.4010653	98.30998882	88.11731439	7.891102782	15.45340961	8.219898731	34.19477872	6.575918985	36.16755442	150.2597488	118.3665417	19.72775695	38.79792201	91.73406984	12.16545012	132.5047675	141.0534622	45.37384099	-0.986387848	48.00420859	63.12882225	290.9844151	0.328795949	68.06076149	21.3717367	68.38955744	6.904714934	338.0022358	66.41678175	18.24817518	87.13092655	38.14033011
97	P16-2	6121.813774	8596.749885	1025.162178	105.8253063	89.11604744	902.6276129	484.568508	209.357185	2733.110543	1637.015923	797.1299391	216.8927331	400.694581	804.3378547	275.866588	271.6073652	31.45272263	40.95406592	86.16735469	20.3132167	15.39872879	-7.863180657	89.7713125	-7.863180657	14.4158312	795.1641439	140.5543542	16.05399384	-13.76056615	158.9017758	50.12777669	253.5875762	266.3652447	112.7055894	56.02516218	62.2501802	344.6694188	747.0021624	16.38162637	14.4158312	96.9792281	172.9899744	0.982897582	897.3854924	48.16198152	131.0530109	530.7646943	378.4155691
98	P16-3	3907.740871	5888.275103	746.5863166	117.8946362	73.41511825	946.0267355	379.2715881	131.0471818	2175.431045	1492.933496	592.5819643	239.137193	365.1624937	545.9502116	213.3103762	201.3535165	18.41356386	38.02281369	92.3069565	27.73991439	3.826195088	-9.087213334	113.8293039	-3.108783509	22.23975895	684.6497836	98.76366071	20.80493579	-5.261018246	245.1156228	72.69770667	271.4207141	236.0284095	112.6336179	81.30664562	56.67551474	248.9418179	657.866418	14.82650597	19.60924983	99.48107229	152.0912548	9.56548772	730.5641246	26.78336562	107.850874	480.9048951	291.9865127
99	P16-4	2486.266676	3120.734346	444.2224917	64.92116715	42.09174574	527.6925638	255.879765	104.3970417	1471.546455	924.8293739	479.4178498	167.4157571	233.763763	347.9108701	146.0131745	152.9095622	17.35987254	25.20748615	49.93935935	7.134194193	16.17084017	-4.042710043	87.5127821	-6.1829683	8.085420085	141.732658	41.37832632	9.036645978	-12.12813013	97.50065397	58.02477943	218.5441488	151.4827234	67.53703836	41.85393926	24.25626026	205.4647928	380.7281634	0.713419419	9.750065397	61.11626358	88.22620152	11.89032365	501.7716582	11.41471071	64.92116715	318.6606739	199.044018
100	P16-5	2891.021884	3800.068386	406.4087534	47.62602579	36.63540445	451.5924189	211.2641657	66.43220008	1112.983587	644.7831184	334.8475967	179.7577179	230.558812	400.0586166	139.458773	119.9198906	11.96756546	31.2622118	41.52012505	20.27159047	19.29464635	-6.838608832	52.75498242	-3.175068386	13.43298163	352.4325909	70.82844861	19.05041032	5.128956624	81.81906995	41.76436108	138.4818288	98.671356	48.60296991	34.43728019	30.77373974	126.5142634	330.9398202	6.838608832	3.419304416	67.89761626	88.41344275	9.280969129	390.5334115	11.96756546	66.18796405	195.8772958	177.5595936
101	P16-6	3676.837298	5297.974279	515.2559469	109.2712449	57.7176319	693.4521308	348.5472528	115.7154465	1909.725141	961.8671374	551.9598778	230.3101622	365.9185789	600.711664	273.7384775	200.3306156	27.73808523	37.82466168	64.72219887	12.60822056	15.12986467	-7.004566978	82.65389034	-0.560365358	21.85424897	634.1934942	103.6675913	10.92712449	-6.16401894	184.0800202	65.28256423	199.4900675	182.9592895	96.38284161	67.52402566	40.90667115	210.6973747	595.9485585	-9.246028411	7.845115015	84.05480373	119.9181867	11.76767252	683.3655543	24.37589308	109.8316102	370.1213191	267.2942759
102	P16-7	3252.144608	4215.303309	492.1109069	45.95588235	63.18933824	646.4460784	230.1623775	104.1666667	1436.121324	816.8658088	368.7959559	202.9718137	326.6697304	495.557598	264.6292892	156.25	14.93566176	25.27573529	59.16819853	9.574142157	13.40379902	-1.148897059	54.76409314	5.744485294	5.361519608	542.6623775	119.4852941	7.659313725	-11.48897059	100.3370098	58.21078431	158.5477941	181.5257353	77.35906863	60.89154412	50.93443627	200.2910539	527.34375	11.1060049	9.574142157	81.95465686	136.3357843	-0.765931373	542.6623775	16.08455882	73.91237745	325.5208333	194.9295343
103	P16-8	3880.982106	5112.775697	552.6425302	65.33499792	24.55264253	443.6121515	149.3965876	81.98085726	1204.327923	657.511444	322.5135248	186.0174782	296.2962963	434.8730753	130.6699958	154.8064919	1.664585934	19.55888473	37.03703704	3.745318352	20.59925094	-8.322929671	35.3724511	-9.987515605	-0.832292967	338.7432376	77.40324594	11.23595506	-11.23595506	100.2913025	70.74490221	155.2226384	122.3470662	38.70162297	40.78235539	38.70162297	167.7070329	389.5131086	8.322929671	20.39117769	87.39076155	88.22305452	18.72659176	469.8293799	17.06200583	56.59592176	206.6167291	157.7195173
104	P16-9	1421.372462	1380.243071	310.8789091	29.64280421	22.60263821	369.0529124	45.57581147	40.01778568	803.3199941	441.6777827	187.8612717	161.5532829	167.8523788	271.2316585	75.21861568	68.17844968	-2.223210316	8.52230621	24.45531347	6.669630947	4.816955684	-5.928560842	12.59819179	-2.964280421	10.74551653	225.285312	56.321328	9.263376315	-8.52230621	61.87935379	30.38387431	85.59359715	67.80791463	20.00889284	17.78568253	19.26782274	51.13383726	111.1605158	-4.816955684	-0.370535053	28.9017341	70.77219505	7.781236105	230.8433378	2.223210316	28.53119905	124.1292426	107.0846302
105	P16-10	2718.002353	3624.874711	390.0291977	30.94086373	26.14720879	502.4621955	112.8687846	61.01015383	985.3139844	740.4017954	244.912189	181.7231011	262.7794483	290.2340175	254.063712	102.4099011	8.279949449	7.844162636	28.10824944	9.151523075	21.35355384	-5.229441757	13.07360439	-5.66522857	-6.101015383	110.2540637	58.39543295	15.03464505	-15.68832527	58.83121977	36.6060923	64.06066152	45.32182856	23.53248791	14.81675165	3.922081318	74.95533185	116.3550791	3.050507692	-1.307360439	50.98705713	56.87017911	5.229441757	419.662701	2.614720879	25.27563516	142.5022879	109.3824901
106	P16-11	1001.632231	1373.462319	225.7255464	17.9147259	0.79621004	64.09490824	41.80102711	23.88630121	471.7544488	254.7872129	97.53572993	106.6921454	154.4647478	228.9103866	130.5784466	56.53091285	1.59242008	5.573470281	22.69198615	9.952625503	9.554520483	-7.165890362	4.379155221	-6.369680322	-3.981050201	133.7632868	39.41239699	3.184840161	-5.573470281	33.83892671	25.08061627	45.78207731	32.24650663	14.33178072	13.13746566	14.72988574	39.81050201	130.1803416	5.971575302	-3.582945181	7.563995382	43.39344719	5.971575302	148.4931725	5.175365261	16.32230582	63.2986982	54.54038775
107	P17-1	6808.156471	7849.771119	449.8543487	175.1976696	243.8618394	28522.67998	53589.26342	223.8868082	240.948814	216.8123179	295.4640033	104.8689139	220.9737828	302.1223471	231.7935913	47.02455264	87.39076155	160.2163962	51.60216396	33.70786517	20.39117769	2.913025385	90.71993342	6.242197253	51.18601748	4773.616313	32.45942572	2.913025385	37.03703704	28.71410737	13.31668747	195.5888473	142.3220974	257.5946733	6.242197253	29.54640033	108.6142322	40011.23596	0.416146484	150.645027	60.34124012	937.161881	7.490636704	651.2692468	15.39741989	46.19225968	1325.842697	104.0366209
108	P17-2	3138.802431	3174.744331	380.168964	129.6872684	278.2718245	26962.35364	44092.93019	251.5933007	194.9014377	163.4059582	348.3029495	61.87935379	117.0890766	223.0621017	225.285312	41.49992589	90.04001779	168.963984	36.68297021	12.96872684	18.15621758	1.852675263	57.0623981	4.075885579	18.89728768	2689.713947	32.60708463	-3.334815474	34.08922484	22.97317326	4.446420631	226.7674522	200.8299985	242.7004595	4.446420631	18.15621758	193.7898325	41630.35423	4.446420631	138.2095746	37.42404031	513.5615829	9.633911368	459.4634652	21.120498	99.67392915	900.4001779	138.2095746
109	P17-3	3069.682311	3844.511265	317.2527999	169.5210703	247.9626966	25392.86181	38035.90883	240.118534	234.0175186	149.4748769	308.9728505	41.83553406	115.0477187	210.4850307	185.6451824	29.19771648	76.6984791	172.1357912	39.22081318	11.76624395	10.89467033	-0.871573626	73.2121846	-3.922081318	6.536802196	2598.596766	25.71142197	-4.793654944	20.48198022	20.91776703	8.279949449	193.489345	178.6725934	316.8170131	3.050507692	24.83984835	64.93223515	38500.02179	6.101015383	141.6307143	38.78502637	576.9817405	6.101015383	571.316512	22.66091428	47.50076263	773.0858064	93.258378
110	P17-4	2371.511605	2890.242446	310.9200207	83.2039492	142.1234922	16604.96039	33434.85011	173.9718938	177.554839	105.0997253	214.9767109	43.79155221	75.2418488	199.8487201	161.2325331	28.66356145	74.84374378	137.744337	29.45977149	15.12799076	17.51662088	3.582945181	55.33659779	2.786735141	0.79621004	2361.558979	33.04271667	1.19431506	19.90525101	16.32230582	9.156415462	179.9434691	142.9197022	291.8109797	-0.39810502	17.11851586	90.36983956	27915.12401	2.786735141	128.9860265	31.45029659	712.607986	-5.971575302	474.939289	8.758310442	71.65890362	427.1666866	109.4788805
111	P18-1	1823.502334	2617.215756	200.2367331	40.77069771	17.75498126	261.7215756	207.141448	91.40527389	68.38955744	2481.094233	114.0921944	49.31939239	80.88380351	949.5627014	83.84296705	350.8252778	-7.562306832	111.1330308	0.328795949	1.972775695	-0.986387848	-8.877490629	153.8765042	-3.616755442	13.15183797	342.6053791	20.38534885	245.6105741	-5.260735188	5.918327086	7.233510883	73.97908858	54.58012757	23.67330834	25.97487999	32.87959492	83.51417111	117.7089498	3.616755442	21.3717367	63.78641415	72.00631288	5.589531137	396.1991188	114.7497863	269.2838824	149.273361	340.3038075
112	P18-2	3978.44178	5242.44807	329.27069	100.9108184	6.22501802	310.2680034	300.1113951	106.8082039	103.5318786	3313.839198	195.2689863	44.88565625	103.8595112	1035.318786	44.23039119	355.4812922	-8.518445711	207.0637573	11.79477098	10.48424088	4.586855383	-4.259222856	888.5394142	3.276325274	7.535548129	505.8646222	37.35010812	340.0825634	-7.863180657	-3.276325274	5.242120438	180.5255226	56.68042723	29.48692746	61.59491514	52.09357185	102.5489811	129.4148483	-1.965795164	11.46713846	55.0422646	144.8135771	5.242120438	412.1617194	87.80551733	203.132167	101.893716	336.8062381
113	P18-3	2982.330979	3897.410288	191.4342108	66.82361894	4.518322989	202.3733086	110.8178165	79.18955554	56.12232765	1605.907113	127.9398825	35.43316449	64.92116715	416.6369409	41.85393926	149.818078	-4.756129462	258.2578298	-1.189032365	3.09148415	9.036645978	-6.1829683	449.6920406	6.1829683	1.189032365	134.3606573	13.31716249	132.4582055	-0.237806473	-3.329290623	-2.615871204	115.098333	62.30529595	18.31109843	28.77458324	21.87819552	58.97600533	61.829683	2.853677677	6.658581247	32.10387387	30.9148415	6.420774773	253.9773133	43.2807781	122.7081401	82.75665264	128.6533019
114	P18-4	3670.516775	4961.379343	220.2453548	70.54547194	7.891527369	220.2453548	104.9812277	161.8958797	63.84963053	2343.066217	179.8311691	30.6095607	71.26288352	560.059306	50.69708492	155.6783126	-1.195685965	313.2697228	5.021881053	1.913097544	4.543606667	-6.695841404	455.5563527	8.848076141	-4.543606667	264.0074611	36.10971614	246.550446	2.39137193	-5.261018246	5.739292632	95.8940144	136.5473372	29.65301193	43.04469474	26.78336562	77.24131334	82.50233159	2.869646316	7.652390176	37.7836765	55.95810316	-0.956548772	312.3131741	56.91465194	115.7424014	66.95841404	145.1562762
115	P18-5	2734.710825	3986.908949	211.0199297	34.92575225	6.350136772	155.5783509	72.78233685	118.4544744	36.1469324	1543.083236	191.7252833	26.13325518	29.55255959	455.9886674	53.97616256	127.0027354	-7.082844861	199.5408363	2.442360297	8.05978898	7.082844861	0.488472059	226.4067995	1.709652208	-10.99062134	159.7303634	25.15631106	153.8686987	10.01367722	-0.24423603	0.976944119	74.73622509	53.24345447	11.72332943	39.56623681	36.87964048	38.10082063	83.77295819	1.465416178	-4.640484564	39.56623681	53.73192653	10.01367722	208.8218054	51.7780383	126.7584994	80.10941774	117.7217663
116	P18-6	3775.741784	4463.590261	217.421759	19.61278754	-2.521644112	207.0549999	76.77005408	127.483119	37.82466168	1794.850242	179.87728	16.25059539	40.62648847	372.3627805	45.66977669	128.0434844	-4.763105545	195.8476927	-2.521644112	8.405480373	2.521644112	-5.883836261	176.5150878	0.560365358	-3.922557507	179.0367319	26.33717184	216.5812109	8.125297694	-1.681096075	-5.883836261	90.21882267	15.12986467	21.57406629	37.26429632	51.83379563	43.98868062	92.18010143	11.48748984	-1.681096075	35.02283489	82.93407302	15.12986467	274.5790255	38.66520972	109.5514275	76.4898714	87.41699588
117	P18-7	4007.352941	5094.592525	224.4178922	13.78676471	-3.06372549	119.1023284	87.69914216	101.8688725	23.74387255	1886.106005	192.6317402	17.99938725	17.61642157	323.2230392	49.78553922	74.67830882	-7.276348039	176.5471814	-0.765931373	9.191176471	3.829656863	-5.744485294	110.6770833	-4.978553922	-9.574142157	47.10477941	15.70159314	222.8860294	-1.531862745	0	-3.06372549	82.72058824	21.06311275	14.16973039	35.99877451	56.67892157	60.12561275	93.82659314	-0.765931373	-6.510416667	40.97732843	114.8897059	-3.06372549	274.2034314	33.70098039	116.4215686	81.18872549	83.10355392
118	P19-1	623.3971197	1120.207799	146.6429934	18.41257316	19.07016506	442.5593477	332.7415006	55.56651542	289.3404353	7.562306832	19.07016506	18.41257316	87.4597225	784.1783389	59.51206681	37.48273821	27.29006379	7.562306832	102.5843362	4.603143289	-1.643979746	-4.603143289	27.29006379	24.33090024	-13.80942987	27.61885974	27.94765568	-0.328795949	-11.17906227	11.83665417	-4.931939239	52.27855593	24.33090024	202.2095088	-2.630367594	20.7141448	16.76859341	151.5749326	-5.589531137	24.98849214	-1.643979746	22.0293286	-3.616755442	590.8463208	19.07016506	15.78220556	30.90681923	43.4010653
119	P19-2	1368.193434	1725.640522	239.4993775	13.43293362	18.34742153	608.0859708	351.8773344	56.68042723	329.27069	9.828975821	47.83434899	21.62374681	209.0295525	930.4763777	79.94233668	71.42389096	24.57243955	7.207915602	99.60028832	8.190813184	6.22501802	-9.501343293	47.83434899	14.08819868	-15.39872879	95.99633052	41.60933097	1.638162637	-7.207915602	11.79477098	0.327632527	84.85682459	50.45540921	268.0034074	8.190813184	41.60933097	27.5211323	190.6821309	-2.293427692	36.36721054	-4.586855383	77.64890898	2.621060219	652.971627	20.96848175	18.67505406	46.85145141	75.02784876
120	P19-3	918.1707926	1486.76607	163.84866	9.750065397	13.79277544	460.1555254	293.6909943	52.79303703	297.4958978	16.17084017	37.0978098	16.05193693	100.5921381	653.967801	47.08568167	35.90877744	24.7318732	12.12813013	94.88478276	1.189032365	6.1829683	-0.951225892	23.78064731	17.59767901	-7.134194193	17.83548548	18.31109843	2.140258258	-4.756129462	15.69522722	3.567097096	65.87239305	85.37252384	225.9161494	9.98787187	29.25019619	21.40258258	134.3606573	1.426838839	22.116002	-2.378064731	28.77458324	6.658581247	408.7893272	22.59161494	20.45135669	41.61613279	56.36013412
121	P19-4	890.3077696	1265.514025	163.3307028	22.95717053	21.52234737	379.2715881	203.2666141	44.95779229	268.3119306	7.17411579	62.17567018	20.08752421	117.655499	548.819858	66.00186527	60.26257264	21.28321018	10.2828993	106.4160509	5.739292632	10.04376211	-2.869646316	31.80524667	16.50046632	-11.00031088	82.74146878	30.6095607	3.347920702	-6.695841404	10.52203649	1.434823158	56.67551474	89.91558457	220.2453548	9.326350527	28.21818877	22.00062176	160.2219193	5.261018246	20.08752421	3.587057895	58.1103379	6.695841404	514.3841022	23.67458211	8.608938948	46.39261544	74.61080422
122	P19-5	564.8482811	623.6866437	164.4672326	17.93169146	16.81096075	419.993836	318.0073408	28.57863327	189.9638564	1.120730716	98.34412037	19.05242218	116.8361772	279.6223137	52.39416099	46.23014205	17.93169146	11.20730716	78.73133283	0	6.444201619	-8.685663052	17.93169146	11.48748984	-11.76767252	36.98411364	25.77680648	2.521644112	-5.043288224	12.32803788	0.560365358	47.63105545	53.51489171	166.7086941	3.08200947	27.73808523	22.97497969	133.9273206	10.36675913	17.09114343	-3.08200947	32.2210081	8.405480373	415.2307304	10.64694181	11.48748984	23.53534504	63.0411028
123	P19-6	458.4099265	650.2757353	204.8866422	6.893382353	22.97794118	441.5594363	331.2653186	36.76470588	145.1439951	1.531862745	68.16789216	21.82904412	128.2935049	178.8449755	60.50857843	43.27512255	14.93566176	8.808210784	75.4442402	8.042279412	2.297794118	-9.191176471	11.48897059	6.510416667	-14.93566176	57.06188725	40.21139706	-3.06372549	-10.34007353	8.808210784	-5.744485294	65.48713235	43.27512255	179.2279412	0	48.25367647	24.89276961	201.8229167	-4.978553922	16.46752451	7.276348039	44.80698529	-6.510416667	433.5171569	12.63786765	15.70159314	31.78615196	50.93443627
124	H1	69.49646275	101.9558885	446.5251769	523.0961298	-26.63337495	291.718685	399.0844777	127.340824	-6.242197253	-1.664585934	19.14273824	150.2288806	349.1468997	241.3649605	8.739076155	-15.81356638	152.7257595	0.416146484	225.1352476	20.80732418	6.658343737	-12.48439451	-16.64585934	4.993757803	5.82605077	432.3761964	56.59592176	12.06824802	-13.73283396	100.707449	-5.409904286	67.41573034	54.51518935	96.96213067	-0.416146484	30.3786933	40.78235539	126.508531	17.06200583	62.83811902	-1.664585934	265.08531	17.06200583	208.0732418	68.66416979	-7.906783188	86.1423221	8.322929671
125	H2	50.39276716	74.10701052	340.5217134	105.60249	-14.080332	308.6556988	114.8658663	11.11605158	130.7988736	26.30798874	24.08477842	78.92396621	128.2051282	87.07573736	24.82584853	1.111605158	33.34815474	-2.223210316	-8.892841263	1.852675263	0	-10.37498147	6.669630947	1.852675263	7.410701052	200.4594635	19.26782274	128.2051282	-14.8214021	-10.37498147	-33.34815474	4.816955684	47.79902179	12.96872684	8.52230621	4.446420631	0	107.0846302	9.633911368	104.1203498	-12.96872684	193.7898325	22.23210316	176.7452201	54.09811768	-13.33926189	67.43737958	10.37498147
126	H3	21.78934065	21.78934065	470.2139713	147.2959428	-12.20203077	305.0507692	67.11116922	196.5398527	281.5182813	15.68832527	73.2121846	108.5109165	122.4560945	48.80812307	127.6855362	22.22512747	538.632501	60.57436702	113.7403582	0.871573626	3.050507692	1.743147252	23.96827472	7.408375823	199.1545736	50.55127032	20.48198022	28.32614285	-2.614720879	61.88172746	-0.871573626	41.39974724	33.55558461	96.74467251	94.56573844	8.715736262	67.11116922	116.7908659	7.408375823	72.77639779	28.32614285	201.3335076	16.12411208	858.5000218	67.54695603	2.178934065	63.1890879	20.0461934
127	H4	11.54504558	32.84366416	479.3184442	176.7586289	-5.175365261	179.147259	46.57828735	132.5689717	297.38445	17.51662088	33.44082169	180.3415741	42.99534217	16.32230582	75.63995382	12.34125562	200.2468251	35.43134679	64.09490824	5.573470281	1.59242008	2.786735141	10.35073052	3.582945181	128.5879215	64.09490824	11.9431506	27.46924639	-4.777260241	20.30335603	1.990525101	61.70627812	49.36502249	58.91954298	81.61152912	11.54504558	51.35554759	76.43616386	6.767785342	56.13280783	41.00481707	242.4459572	24.68251125	939.1297424	71.2607986	1.59242008	53.74417771	19.50714599
128	H5	15.06070386	26.43307208	138.6199477	41.80113724	15.06070386	81.14338405	872.9061011	111.2647918	33.19502075	7.991393884	6.761948671	117.7193791	38.4201629	16.90487168	10.75764561	28.2772399	28.2772399	41.49377593	15.98278777	10.45028431	5.225142155	2.458890426	7.376671277	4.303058245	86.3685262	39.64960811	25.51098817	613.8005225	50.09989242	13.83125864	8.913477793	103.2733979	13.83125864	28.8919625	11.98709083	35.34654987	9.220839096	66.08268019	-1.536806516	81.75810665	17.82695559	164.7456585	26.74043338	118.0267404	71.00046104	0.614722606	43.33794375	3.380974335
129	H6	2.297794118	1.531862745	28.33946078	7.276348039	1.148897059	32.93504902	1.914828431	84.63541667	22.97794118	14.16973039	9.957107843	-0.382965686	7.659313725	66.63602941	19.14828431	-3.06372549	42.50919118	16.8504902	9.574142157	1.148897059	0.382965686	0.382965686	3.446691176	3.06372549	32.16911765	54.76409314	22.97794118	-2.297794118	-1.148897059	11.87193627	-6.12745098	0	6.510416667	11.87193627	2.297794118	-2.297794118	5.744485294	23.74387255	-0.382965686	12.63786765	6.510416667	152.0373775	62.80637255	56.29595588	44.42401961	1.531862745	15.31862745	10.72303922
130	H7	15.60549313	25.80108198	221.8060757	203.079484	-2.496878901	83.22929671	6.658343737	106.5334998	69.49646275	42.86308781	16.64585934	98.21057012	25.80108198	187.2659176	58.2605077	43.69538077	3.745318352	41.61464836	69.49646275	8.739076155	12.90054099	0	-0.832292967	28.29796088	998.7515605	28.71410737	57.42821473	2.496878901	4.993757803	64.50270495	0	57.01206825	85.31002913	70.32875572	-0.416146484	28.29796088	2.913025385	94.04910529	2.496878901	95.29754474	150.2288806	198.0857262	12.06824802	167.7070329	100.2913025	-2.913025385	93.6329588	7.906783188
131	H8	18.52675263	21.8615681	477.6196828	424.6331703	1.111605158	105.60249	1279.457537	16.67407737	170.4461242	50.0222321	157.4773974	91.15162294	56.321328	73.73647547	92.63376315	5.928560842	84.11145694	8.892841263	24.82584853	5.928560842	10.00444642	1.48214021	35.20083	9.633911368	68.54898473	78.92396621	84.85252705	93.37483326	-3.334815474	53.35704758	-1.111605158	51.13383726	183.7853861	54.46865273	-4.816955684	61.87935379	26.67852379	314.9547947	-6.669630947	184.5264562	66.69630947	143.7676004	62.24988884	125.2408478	50.0222321	0.370535053	142.6559953	52.24544242
132	H9	27.89035604	26.14720879	422.2774219	455.8330065	-8.279949449	157.7548263	1214.537848	26.14720879	141.1949274	54.90913845	252.7563516	42.27132087	77.13426592	50.11548351	135.0939121	-1.307360439	123.7634549	7.844162636	26.5829956	19.17461978	9.587309888	-4.793654944	44.45025494	0.435786813	105.4604088	205.6913758	87.15736262	140.7591406	-18.30304615	54.90913845	-4.357868131	53.60177801	149.0390901	44.01446812	-3.486294505	54.03756482	19.61040659	353.8588922	-5.229441757	208.3060967	32.68401098	228.3522901	16.99568571	165.1632022	53.60177801	4.793654944	146.860156	43.57868131
133	H10	115.0523508	66.08543334	2133.842908	856.3238982	93.55467972	1013.575381	810.5418209	637.3661372	209.8013456	81.61152912	89.97173454	138.938652	180.3415741	137.3462319	580.4371193	41.80102711	1328.874557	195.0714599	1988.534575	18.31283092	11.54504558	29.85787651	98.33193997	310.5219157	615.4703611	511.1668458	220.9482862	91.56415462	65.68732832	382.5789243	28.66356145	403.2803854	2384.250965	130.9765516	82.40773916	62.50248816	136.5500219	470.5601338	8.758310442	69.2702735	386.9580795	813.3285561	97.93383495	795.8119352	115.0523508	26.67303635	445.0814125	137.3462319
134	H11	192.1008145	287.3828185	13201.7827	2387.582603	82.06546796	617.4888582	422.3144306	303.3656063	431.842631	55.63239588	18.44167819	306.4392193	131.5506378	159.5205164	130.0138313	28.2772399	791.4553558	74.99615798	1680.651606	59.62809282	19.67112341	131.5506378	1103.427079	51.02197633	186.8756724	495.7737821	480.7130782	85.13908099	27.04779468	76.8403258	26.74043338	397.4181651	370.0630091	404.487475	43.03058245	220.3780544	131.8579991	475.1805748	17.21223298	550.1767327	203.780544	495.4664208	76.2256032	902.4127862	117.7193791	11.98709083	771.7842324	119.2561856
135	H12	87.1849994	66.88164338	10935.5468	2271.587245	76.03805884	500.4180103	416.417851	372.6262988	230.9009117	82.00963414	4.777260241	234.8819619	156.8533779	107.8864604	395.71639	11.9431506	714.2004061	71.65890362	1473.784784	41.80102711	23.09009117	4.777260241	1510.012341	54.93849277	139.336757	113.4599307	284.2469844	71.2607986	23.48819619	163.6211633	76.43616386	212.1899757	293.8015048	262.7493133	28.26545643	213.3842908	140.5310721	497.2331701	7.165890362	269.1189936	141.7253872	437.1193121	71.65890362	857.5182133	117.839086	22.29388113	295.3939249	52.54986265
136	H13	22.22512747	39.65659999	593.1058526	62.75330109	14.81675165	37.47766593	10.89467033	295.4634593	63.62487471	50.55127032	272.802545	103.7172615	212.228178	16.12411208	45.32182856	34.42715823	96.74467251	35.29873186	23.09670109	2.614720879	7.844162636	-2.614720879	10.0230967	1.743147252	11.33045714	28.76192966	44.01446812	-6.972589009	12.63781758	75.39111866	133.7865516	50.98705713	87.15736262	97.18045932	17.43147252	27.89035604	69.29010328	376.9555933	-2.178934065	46.19340219	64.93223515	122.4560945	7.408375823	548.6555977	47.50076263	2.614720879	84.10685493	20.0461934
137	H14	125.8011864	154.6638003	1406.903141	238.066802	-23.48819619	391.3372348	130.7774991	35.82945181	1.990525101	81.2134241	53.34607269	124.6068713	446.2757275	37.02376687	110.2750906	-34.23703173	1116.286476	48.56881245	275.8867789	13.13746566	-21.89577611	-31.05219157	66.48353836	-23.09009117	42.59723715	58.52143796	62.10438314	-3.981050201	-38.61618695	34.63513675	-35.43134679	41.80102711	120.6258211	29.06166647	5.573470281	146.9007524	-3.981050201	189.8960946	20.30335603	1009.594331	19.90525101	447.8681476	81.61152912	2006.847406	-29.26071898	184.7207293	40.60671205	21.09956607
138	H15	-14.080332	1.111605158	1320.957463	108.5667704	-14.080332	402.0305321	137.8390396	36.68297021	41.12939084	106.7140952	3.705350526	83.74092189	340.1511783	82.62931673	113.7542612	-44.83474137	1168.297021	31.49547947	242.3299244	5.928560842	-28.160664	-38.90618052	72.25433526	-19.63835779	68.54898473	431.6733363	152.2899066	4.075885579	-38.90618052	10.37498147	-0.370535053	97.08018379	83.74092189	51.87490737	42.9820661	126.3524529	-2.964280421	416.8519342	-11.48658663	819.2530013	90.04001779	486.8830591	-5.558025789	1831.9253	26.30798874	169.7050541	60.39721358	-31.12494442
139	H16	-37.04187911	-6.972589009	515.1000131	196.1040659	-0.871573626	56.6522857	54.03756482	164.7274153	576.9817405	-13.50939121	19.17461978	-13.50939121	24.40406153	7.408375823	22.22512747	-4.793654944	82.79949449	10.0230967	47.93654944	16.5598989	-10.89467033	-4.357868131	16.99568571	-8.715736262	-0.871573626	23.53248791	26.5829956	-6.536802196	-26.5829956	44.88604175	-13.50939121	90.20787031	-5.66522857	40.96396043	-6.536802196	-0.871573626	-9.587309888	54.03756482	-9.587309888	2.178934065	-3.922081318	82.79949449	1.743147252	93.258378	8.279949449	-16.12411208	25.27563516	5.66522857
140	H17	-22.69198615	-5.971575302	175.1662088	55.73470281	-11.14694056	49.76312751	38.21808193	82.00963414	414.8254309	-19.10904097	26.67303635	-23.09009117	123.0144512	1.990525101	20.70146105	-3.981050201	60.11385804	5.573470281	48.56881245	27.07114137	6.369680322	-1.990525101	12.34125562	-1.59242008	-7.165890362	48.96691747	60.51196306	-3.582945181	-19.50714599	28.26545643	-4.777260241	100.3224651	-9.156415462	40.60671205	-2.388630121	16.72041084	-13.13746566	57.3271229	-4.777260241	2.388630121	-4.777260241	126.9955014	0	62.50248816	32.24650663	-15.9242008	19.50714599	4.379155221
141	H18	21.20792992	35.96127248	471.7996004	23.05209774	4.917780851	51.94406024	49.17780851	53.48086676	6.454587367	28.8919625	41.18641463	227.1400031	226.2179192	0.614722606	33.19502075	9.5282004	38.7275242	31.04349162	23.35945904	11.98709083	9.5282004	14.44598125	6.147226064	11.06500692	7.069309974	49.48516982	30.73613032	8.913477793	6.761948671	18.7490395	19.3637621	173.9664976	30.73613032	96.81881051	19.0564008	51.94406024	46.10419548	110.0353465	-1.844167819	77.45504841	73.76671277	60.24281543	-3.073613032	496.695866	65.77531889	3.380974335	37.19071769	3.688335639
142	H19	69.49646275	134.8314607	138.9929255	307.5322514	11.65210154	101.1235955	52.43445693	9.571369122	88.22305452	-4.993757803	53.2667499	37.45318352	74.07407407	5.82605077	67.83187682	9.571369122	9.571369122	11.23595506	8.739076155	5.409904286	11.65210154	-0.832292967	3.329171868	9.987515605	-2.080732418	41.19850187	39.11776945	22.8880566	0	4.577611319	7.490636704	21.63961715	12.06824802	19.55888473	44.52767374	12.06824802	15.81356638	68.66416979	2.496878901	12.90054099	6.658343737	91.96837287	1.248439451	92.80066583	7.490636704	0.832292967	65.7511444	6.242197253
143	H20	12.59819179	20.37942789	57.43293316	10.37498147	33.71868979	112.2721209	27.04905884	102.6382096	18.52675263	10.74551653	10.00444642	39.27671558	47.42848673	1.48214021	11.85712168	-1.48214021	36.31243516	12.96872684	-0.370535053	1.852675263	4.075885579	-2.223210316	2.593745368	1.852675263	9.633911368	21.120498	2.964280421	1.111605158	-0.741070105	9.633911368	-1.852675263	11.48658663	8.52230621	1.111605158	-1.48214021	-1.48214021	2.223210316	14.45086705	-2.964280421	4.446420631	-2.964280421	7.410701052	1.111605158	12.96872684	-3.705350526	-1.111605158	37.79457537	13.33926189
144	H21	38.78502637	46.629189	1387.545213	803.5908833	19.61040659	455.8330065	1128.252059	1017.997995	88.46472306	68.41852966	21.78934065	342.9642219	119.513226	74.51954504	159.0621868	11.33045714	124.1992417	141.6307143	187.8241164	7.844162636	37.91345274	141.1949274	13.50939121	2274.807164	65.36802196	262.3436615	362.5746285	20.91776703	501.5906219	3257.506428	35.29873186	185.6451824	129.4286835	68.41852966	4.357868131	135.0939121	164.2916285	500.2832614	2.614720879	1117.793176	63.1890879	139.887567	19.17461978	1248.52922	2.178934065	26.5829956	484.5949362	38.78502637
145	H22	10.35073052	23.88630121	10597.95374	2059.795374	26.67303635	113.4599307	207.0146105	33.04271667	10.74883554	370.2376687	1.19431506	25.08061627	29.06166647	5.573470281	12.73936064	5.573470281	15.12799076	20.70146105	21.89577611	2.786735141	15.12799076	0.39810502	3.582945181	7.165890362	10.74883554	109.4788805	25.47872129	7.165890362	2.388630121	11.9431506	25.47872129	175.1662088	67.2797484	7.165890362	1.990525101	52.15175763	68.87216848	240.0573271	2.388630121	656.0770731	17.51662088	48.96691747	5.175365261	242.4459572	943.1107926	3.981050201	63.2986982	10.74883554
146	H23	-3.380974335	1.844167819	1145.228216	391.270939	120.4856309	152.1438451	126.0181343	832.6417704	31.65821423	101.1218688	32.27293684	305.2097741	574.765637	44.87475027	346.3961887	20.28584601	30.73613032	785.9228523	30.12140771	5.225142155	-3.688335639	11.37236822	-11.06500692	2.766251729	84.21699708	278.776702	58.09128631	60.85753804	73.15199016	99.27770094	44.87475027	48.2557246	3.995696942	175.8106654	85.44644229	90.36422314	36.88335639	148.7628708	-3.073613032	-7.68403258	115.56785	127.2475795	8.60611649	136.1610573	7.069309974	-3.380974335	51.32933764	21.51529122
147	H24	7.040166	12.96872684	112.642656	1.852675263	42.9820661	128.9461983	29.64280421	11.85712168	89.66948273	51.13383726	7.410701052	68.54898473	131.1694086	10.00444642	20.37942789	8.151771158	25.19638358	1.852675263	6.299095894	3.705350526	4.816955684	-3.334815474	2.964280421	11.11605158	2.593745368	118.9417519	30.75440937	1683.340744	11.11605158	33.71868979	-6.669630947	44.46420631	30.01333926	12.22765674	10.00444642	221.2094264	32.23654958	1034.904402	7.410701052	60.02667852	54.46865273	36.68297021	5.928560842	658.8113236	14.080332	46.68741663	33.71868979	17.04461242
148	H25	9.587309888	21.78934065	111.5614242	114.6119318	13.07360439	35.29873186	31.37665054	48.80812307	19.61040659	-0.435786813	3.050507692	8.715736262	26.14720879	-0.435786813	10.89467033	-0.871573626	2.178934065	13.07360439	13.94517802	-0.871573626	0	118.5340132	9.587309888	4.793654944	-0.871573626	4.357868131	3.050507692	-1.743147252	-0.435786813	0	7.408375823	29.19771648	4.357868131	0.435786813	-5.229441757	-1.743147252	3.922081318	54.03756482	2.178934065	3.486294505	13.07360439	33.11979779	1.743147252	59.70279339	3.922081318	-2.614720879	15.68832527	0.435786813
149	H26	15.12799076	55.33659779	179.147259	18.31283092	11.54504558	197.858195	115.0523508	72.05700864	54.93849277	25.47872129	6.767785342	70.06648354	121.0239261	32.24650663	47.37449739	9.952625503	7.962100402	3.981050201	32.24650663	34.63513675	5.971575302	-3.184840161	1.990525101	-3.981050201	-9.952625503	363.0717783	35.03324177	14.33178072	6.767785342	13.53557068	0.79621004	160.4363231	39.01429197	25.87682631	77.63047892	18.31283092	39.41239699	74.44563876	1.59242008	6.369680322	68.07595844	32.64461165	6.369680322	203.0335603	31.05219157	25.08061627	354.7115729	71.2607986
150	H27	-2.458890426	10.45028431	625.7876133	135.2389734	63.31642846	19.0564008	41.18641463	-4.917780851	-8.298755187	-7.376671277	6.147226064	6.761948671	49.79253112	-2.766251729	7.376671277	19.67112341	555.0945136	-0.307361303	4.303058245	0.614722606	-3.380974335	-8.913477793	2.458890426	-4.917780851	7.991393884	95.282004	16.59751037	419.5481789	-3.688335639	1.536806516	-4.917780851	87.90533272	8.913477793	10.45028431	-5.225142155	11.98709083	8.913477793	273.8589212	-0.92208391	-1.229445213	-0.307361303	32.27293684	-1.229445213	93.43783618	27.96987859	-7.069309974	45.18211157	-3.995696942
[truncated: 162 more columns]
