# Supplementary material for: Evaluation of Spike Protein Epitopes by Assessing the Dynamics of Humoral Immune Responses in Moderate COVID-19
Source: Front Immunol. 2022 Mar 18;13:770982. doi: 10.3389/fimmu.2022.770982 (PMC8971992; doi:10.3389/fimmu.2022.770982)
Supplement: Supplementary file 3 [file Table_6.csv]

	Sample Name	S1_0.17	S1_0.5	S1-82	S1-93	S1-105	S1-106	S1-113	S2-14	S2-15	S2-22	S2-78	RBD_0.17	RBD_0.5	S1-33	S1-34	S1-35	S1-36	S1-37	S1-38	S1-39	S1-40	S1-41	S1-42	S1-43	S1-44	S1-45	S1-46	S1-47	S1-48	S1-49	S1-50	S1-51	S1-52	S1-53	S1-54	S1-55	S1-56	S1-57	S1-58	S1-59	S1-60	S1-61	S1-62	S1-63	S1-64	S1-1	S1-2	S1-3
1	P1-1	16017.9262	20009.75821	225.1617333	428.9999639	254.0749575	125.4111099	52.40521884	-23.85340995	93.245148	362.4995482	6546.315371	52.40521884	128.3024323	9498.716976	46.9839893	995.3377426	0.722830605	779.5728071	6.505475442	29.27463949	43.00842098	-14.09519679	-11.92670498	1.084245907	-11.92670498	51.68238823	49.87531172	-7.951136651	-16.2636886	-11.20387437	0.361415302	41.20134446	107.3403448	-6.505475442	157.2156565	4.336983628	40.47851386	246.8466515	55.29654126	11.92670498	14.8180274	2660.016625	45.17691279	85.65542665	-1.084245907	970.4000867	49.15248112	773.7901623
2	P1-2	17975.53703	19514.80653	281.5612929	496.7134241	682.7268415	214.1356644	95.20905333	-16.60229044	131.1242122	481.805245	7190.485871	46.07982652	156.197059	7938.266585	69.79738429	1113.031104	4.065867046	759.6394931	6.098800569	26.4281358	47.43511554	-13.89171241	-8.8093786	3.388222538	-9.825845362	70.4750288	46.41864878	2.710578031	-10.16466762	-22.70109101	5.759978315	27.78342482	218.2015315	85.72203022	176.5263943	10.16466762	23.03991326	192.7898624	59.97153893	18.29640171	19.31286847	2570.305618	44.046893	96.9031646	-4.065867046	1019.17734	61.32682795	907.0271735
3	P1-3	19747.07399	22434.04086	279.3757852	393.7710772	1016.66336	628.8434834	158.0374264	-13.8861337	263.1752959	526.3505918	7137.472724	46.28711235	260.5303181	13738.01494	125.3058256	1419.030616	19.83733386	1075.84474	1.653111155	22.48231171	48.27084573	-22.81293394	9.5880447	-1.653111155	-3.967466772	25.45791179	33.72346757	-12.89426701	-3.967466772	-18.51484494	3.30622231	13.8861337	222.1781393	-1.653111155	64.80195728	19.1760894	34.71533426	196.058983	36.36844541	19.83733386	38.68280103	2831.448787	50.25457912	113.7340475	2.644977848	1507.637374	71.08377967	1006.083449
4	P2-1	8652.643753	11147.13217	525.1364343	225.1617333	-22.76916405	164.0825473	20.60067223	-2.891322419	2.529907116	126.1339405	237.8112689	63.97050851	219.0176732	3304.058694	60.71777079	355.9940728	-20.60067223	585.4927898	112.7615743	16.62510391	36.50294553	-18.07076512	-22.40774874	-16.62510391	-31.8045466	32.52737721	46.9839893	-9.758213163	-10.11962847	-8.312551953	-13.01095088	0.361415302	61.07918609	9.035382558	2.891322419	38.67143735	94.69080921	363.5837941	18.79359572	114.5686508	-1.084245907	537.0631393	6.866890744	144.9275362	-8.312551953	663.1970798	73.36730637	373.3420073
5	P2-2	8676.560276	10653.58813	444.1959748	217.1850647	-7.454089585	172.121705	39.6422037	8.131734092	12.19760114	223.6226875	286.982449	25.75049129	233.4485329	3143.931693	64.03740598	324.5917192	-22.36226875	642.068171	151.1147252	10.84231212	26.4281358	-20.66815748	-12.53642339	-11.18113438	-31.51046961	133.495968	38.96455919	-17.27993495	-7.115267331	-7.115267331	-5.082333808	17.27993495	56.92213865	9.487023108	-4.065867046	53.87273836	84.70556346	398.1161483	19.99051298	103.3407874	3.049400285	564.1390527	6.437622823	130.78539	-13.89171241	759.3006709	85.04438572	436.0642407
6	P3-1	2091.809631	3548.326615	284.991094	81.87244149	12.49960939	279.9912503	26.87416018	-4.68735352	110.3090528	82.49742196	243.7423831	46.24855473	82.49742196	1795.256398	48.12349614	313.7401956	-9.687197275	91.872129	160.6199806	11.87462892	15.3120215	42.49867192	-12.18711915	-10.62466798	-13.74957033	14.99953126	73.74769538	-13.43708009	-15.62451173	-4.999843755	-1.874941408	174.6820412	30.31155276	2.499921877	-12.81209962	73.74769538	27.49914065	107.809131	10.62466798	9.37470704	-4.68735352	587.4816412	5.31233399	107.4966407	55.31077154	369.6759476	40.31124027	339.9893753
7	P3-2	4132.533756	5901.787735	352.6438862	132.0057328	42.99615298	343.2149053	17.72648412	-8.297503206	205.551784	67.13434412	296.8243192	44.12763069	82.97503206	2847.175077	63.36275175	434.4874406	-12.82341405	128.2341405	155.0124463	9.806140152	13.20057328	47.52206382	-12.82341405	-12.82341405	-20.36659878	46.01342687	89.38673908	-16.97216565	-21.12091725	-18.10364336	1.508636947	149.7322169	28.66410198	13.20057328	-20.74375801	52.42513389	34.32149053	93.53549068	7.166025496	7.920343969	16.59500641	599.6831862	18.10364336	114.6564079	73.54605114	532.9260014	39.97887908	457.494154
8	P3-3	5476.033731	7555.40926	399.3855607	177.1215399	98.12219819	422.8972695	20.06332487	0	310.3545566	63.63835857	332.925797	10.97213079	119.7529703	3916.110223	71.1621054	676.5102354	-6.583278473	272.422333	195.6174175	8.464215179	15.04749365	51.72575943	-12.22608859	-11.91259914	-13.16655695	10.34515189	73.35653155	-14.7340042	-15.98796201	-0.626978902	20.69030377	239.1924512	31.66243456	15.04749365	-13.16655695	16.92843036	32.91639236	101.2570927	8.150725728	21.94426158	51.72575943	461.1429825	13.4800464	123.5148437	105.9594345	830.1200665	50.47180162	644.5343114
9	P3-4	5563.026228	9202.859047	316.7968987	156.2783936	138.1064874	390.9988491	24.22920831	13.02319947	288.630444	69.65897389	377.9756496	44.52117027	95.40250772	5018.777636	72.68762493	861.3483554	-16.96044582	208.9769217	175.6617603	7.268762493	17.26331092	41.18965413	-14.53752499	-14.53752499	-15.7489854	30.28651039	73.89908535	-13.02319947	-13.02319947	-7.571627597	-0.605730208	179.2961415	32.10370101	6.663032285	-17.26331092	59.36156036	18.17190623	149.0096311	0.908595312	13.93179478	76.32200618	556.968926	16.65758071	75.71627597	82.37930826	912.2296929	56.63577443	947.66491
10	P3-5	6147.394874	7422.343006	201.9227959	80.65223109	151.6612606	267.6718974	4.0910552	1.461091143	180.0064288	66.04131966	195.4939949	10.51985623	37.40393326	3536.425002	54.06037229	627.684755	-7.305455714	195.2017767	73.93121183	5.259928114	19.28640309	18.70196663	-10.51985623	-7.597673943	-11.68872914	22.20858537	53.1837176	-10.51985623	-7.305455714	-7.013237486	4.967709886	75.97673943	17.53309371	-4.675491657	-6.1365828	25.13076766	15.48756611	79.19113994	-1.461091143	9.058765086	84.15884983	413.7810117	7.013237486	66.62575611	28.92960463	736.6821542	39.44946086	780.8071067
11	P3-6	4984.681056	6829.150745	221.0058866	108.4374677	150.4354711	188.9910152	8.950394162	-10.32737788	135.6328961	63.34125099	166.9592757	29.94939585	26.85118248	4014.596027	82.96326896	1176.28834	-7.917656374	183.8273262	83.30751489	5.163688939	24.44146098	7.229164515	-5.163688939	-8.261902303	-13.08134531	43.71923302	67.81644807	-6.196426727	-8.606148232	-3.098213364	-1.032737788	82.61902303	26.50693656	1.376983717	-7.917656374	36.14582258	34.42459293	111.879927	7.573410444	15.14682089	110.1586974	519.8113532	1.721229646	73.66862887	24.44146098	937.3816655	46.81744638	1178.698062
12	P3-7	5913.368905	6916.036757	254.9281162	102.2676745	145.6202757	217.1335408	5.928560842	2.223210316	157.4773974	114.1247962	171.5577294	24.82584853	32.23654958	4643.915814	88.55787758	1168.667556	-11.11605158	185.2675263	88.55787758	8.151771158	13.33926189	16.67407737	-13.33926189	-14.080332	-18.15621758	32.23654958	73.36594042	-11.85712168	-10.74551653	-8.151771158	-1.111605158	76.70075589	21.49103305	-5.928560842	-13.70979695	24.82584853	30.75440937	73.73647547	5.558025789	15.93300726	120.4238921	502.8160664	4.446420631	78.92396621	18.15621758	967.0964873	45.20527642	1001.556247
13	P4-1	1772.271253	2636.343064	425.0584597	-39.60171985	-9.806140152	167.4587011	50.16217847	-30.9270574	133.5143698	145.2063061	4847.627668	816.1725881	1412.8385	469.5632496	110.8848156	13.57773252	42.61899374	22.6295542	-6.034547786	16.97216565	42.2418345	-39.97887908	-29.41842046	-32.05853511	-43.37331221	38.84740137	41.48751603	-37.33876443	-26.02398733	-10.93761786	-13.20057328	-1.508636947	103.3416308	41.11035679	-38.0930829	26.02398733	98.43856076	295.3156823	29.79557969	-12.06909557	-7.543184733	178.0191597	6.788866259	87.12378366	-30.54989817	-0.754318473	95.7984461	59.96831862
14	P4-2	2297.428205	3178.650667	468.1103716	-39.6862598	18.43723634	211.2433986	65.62294928	-14.99953126	116.5588575	188.7441017	4905.784194	472.1727446	1303.084279	648.1047467	95.30952158	32.18649417	33.43645511	44.99859379	6.562294928	26.24917971	48.74847661	-33.12396488	-24.99921877	-37.8113184	-40.93622074	77.4975782	85.6223243	-11.24964845	-24.37423831	-15.62451173	-8.749726571	31.24902347	82.80991219	22.4992969	-7.812255867	17.81194338	61.248086	409.6746977	27.18665042	-6.874785163	-2.499921877	197.4938283	9.687197275	148.1203712	-13.74957033	18.74941408	99.37189463	95.62201181
15	P4-3	1851.155209	2905.721182	488.7300542	-15.04749365	20.77770463	238.5654723	14.1070253	8.150725728	121.0069281	166.4628985	4127.088623	545.4716449	1112.574062	502.8370795	101.5705821	15.98796201	31.34894511	47.33690711	19.74983542	12.53957804	52.03924888	-27.27358224	-13.4800464	-26.33311389	-28.8410295	60.81695351	59.24950625	-19.12285652	-11.28562024	-2.194426158	-16.92843036	-4.075362864	54.54716449	23.82519828	-18.80936706	4.388852315	104.3919872	315.9973667	17.24191981	3.761873413	19.12285652	163.9549829	62.38440076	152.0423838	-16.61494091	26.96009279	109.7213079	50.78529107
16	P4-4	2066.448604	3136.525532	457.629172	-19.08050154	5.754436974	167.4844024	41.18965413	-1.817190623	100.5512145	149.6153613	4034.163184	525.7738203	1048.216125	547.8829729	82.37930826	37.85813799	26.34926404	24.83493852	19.98909686	33.01229632	74.20195045	-18.77763644	-15.14325519	-21.50342238	-21.80628748	104.1855957	60.27015567	-7.571627597	-1.817190623	-3.93724635	2.422920831	1.514325519	50.88133745	28.77218487	-15.14325519	25.74353383	46.03549579	396.1475559	24.83493852	0.908595312	23.0177479	229.8746138	6.663032285	137.8036223	-13.62892967	20.29196196	88.73947544	68.75037858
17	P4-5	1735.776278	2822.550481	293.3871015	-21.03971246	-2.922182286	145.8168961	23.96189474	-10.81207446	12.85760206	66.91797434	2362.876596	334.8820899	588.5275123	497.355425	57.85920926	57.92378949	11.39651091	22.20858537	1.461091143	22.20858537	44.12495251	-21.03971246	-12.56538383	-21.33193069	-14.61091143	59.3203004	58.44364571	-15.77978434	-11.39651091	-10.227638	-4.967709886	11.10429269	42.66386137	3.798836971	-5.844364571	16.07200257	33.31287806	241.664475	8.766546857	7.597673943	6.428801029	213.0270886	-4.0910552	73.6389936	-16.94865726	42.37164314	46.75491657	89.71099617
18	P4-6	2394.91893	2669.627182	321.181452	-23.06447726	-8.950394162	56.11208647	18.93352611	-13.08134531	23.06447726	125.9940101	1565.974732	440.9790354	712.2448277	689.1803504	94.66763056	95.71723639	2.753967434	15.83531275	-7.573410444	18.93352611	28.91665806	-27.19542841	-19.62201797	-24.44146098	-20.65475576	67.47220214	35.11308479	-7.573410444	-11.7043616	-17.21229646	-7.573410444	14.80257496	47.16169231	19.27777204	-12.73709938	13.42559124	29.60514992	263.6923818	22.3759854	-2.409721505	15.83531275	209.6457709	15.14682089	75.38985851	-16.17955868	58.86605391	57.48907019	116.69937
19	P4-7	2001.630354	2586.1494	271.9727286	-21.8615681	-1.111605158	75.58915073	9.633911368	-16.67407737	19.63835779	60.39721358	1231.658515	289.7584111	561.7311398	528.01245	52.24544242	61.88380021	-2.223210316	11.11605158	-11.85712168	7.410701052	26.30798874	-25.19638358	-22.23210316	-26.67852379	-34.08922484	39.64725063	30.75440937	-16.30354232	-15.19193716	-7.040166	-17.04461242	1.111605158	29.64280421	2.964280421	-12.96872684	-4.075885579	17.78568253	227.1379873	21.8615681	3.334815474	7.781236105	130.0578035	8.52230621	74.47754558	-16.30354232	37.05350526	31.12494442	107.0846302
20	P5-1	1776.042845	2439.465943	450.7052878	101.0786754	58.83684091	153.1266501	2303.688617	118.0508411	4015.614392	300.5959116	981.7454929	38.84740137	155.3896055	2026.099419	67.88866259	404.3147017	-11.69193634	52.80229313	52.42513389	19.23512107	51.67081542	-18.48080259	-17.34932488	-26.7783058	-40.73319756	40.73319756	145.5834653	0.754318473	1.13147771	-8.297503206	13.20057328	66.75718488	59.96831862	3.39443313	-23.76103191	7.166025496	58.08252244	145.9606246	12.06909557	13.57773252	18.48080259	476.3521159	2.26295542	199.1400769	47.89922305	115.7878856	147.8464208	349.2494531
21	P5-2	2583.981751	3515.20265	344.9892191	111.871504	97.80944345	195.6188869	2401.487454	127.808506	4156.432611	308.7403519	980.2818662	56.56073248	109.9965626	2610.23093	66.24792975	688.7284772	-15.62451173	76.5601075	60.62310553	24.99921877	37.49882816	-12.81209962	-14.68704103	-20.62435549	-31.24902347	162.1824318	142.1830568	0.312490235	-7.499765632	-12.18711915	4.999843755	62.1855567	41.24871098	-3.749882816	-18.43692385	4.374863286	49.99843755	198.1188088	9.062216806	10.31217774	25.62419924	439.9862504	-6.562294928	184.0567482	28.12412112	164.9948439	164.0573732	699.9781257
22	P5-3	3501.05019	4384.149973	379.6357253	162.0740462	86.20959905	165.8359196	3011.066178	127.2767171	3978.494624	447.0359572	1002.852754	36.36477633	49.53133327	3323.61516	92.79287752	723.8471425	-14.1070253	171.4787297	73.0430421	19.12285652	42.63456535	-12.53957804	-1.253957804	-17.55540926	-23.98194301	124.1418226	151.4154049	0.313489451	0.940468353	-8.150725728	19.43634597	43.5750337	95.61428258	7.837236277	-9.718172983	3.761873413	28.8410295	169.9112825	5.956299571	-4.388852315	39.18618138	319.7592401	6.896767924	210.6649111	18.80936706	313.8029405	135.4274429	651.7445688
23	P5-4	6175.722333	7636.440729	516.3850021	326.7914471	111.1514931	216.8514144	3942.092192	200.4966988	3976.618814	449.4518142	1052.456236	66.32745775	120.2374462	5053.304258	76.62487128	1248.107093	-6.057302078	262.8869102	123.5689624	39.3724635	62.0873463	-6.965897389	-8.177357805	-19.08050154	-10.29741353	127.5062087	150.5239566	6.663032285	1.211460416	-8.177357805	7.268762493	86.61941971	91.76812648	4.845841662	-21.20055727	-0.302865104	46.33836089	209.885517	16.65758071	3.028651039	78.1391968	399.7819371	44.52117027	192.6222061	48.45841662	679.0235629	193.5308014	1257.193046
24	P5-5	2996.113498	3839.455305	230.8524006	65.74910143	19.28640309	74.51564829	1945.296748	24.5463312	640.8345753	159.843371	284.9127729	24.83854943	20.16305777	3348.528681	39.15724263	944.741533	-3.798836971	185.5585751	26.88407703	16.65643903	37.69615149	-8.766546857	-8.1821104	-11.10429269	-6.721019257	72.76233891	47.92378949	3.798836971	-2.0455276	-10.227638	0.876654686	7.305455714	33.89731451	-0.584436457	-5.844364571	5.552146343	19.87083954	104.3219076	18.4097484	2.0455276	35.06618743	285.4972093	-2.337745829	92.92539669	5.552146343	461.9970194	43.24829783	899.1554893
25	P5-6	3602.53365	4816.000551	310.5098282	104.6507625	49.22716789	134.9444043	2568.074633	74.70136666	1550.13942	261.9711522	372.1298496	13.08134531	20.65475576	4161.933285	71.94739922	1120.864746	-18.24503425	215.8421977	33.04760921	29.60514992	60.93152948	-7.573410444	-6.884918586	-15.83531275	-23.40872319	113.9454026	118.7648456	-3.098213364	68.84918586	-19.9662639	0.344245929	28.57241213	48.88292196	-2.753967434	-12.04860753	5.163688939	35.80157665	123.9285345	17.55654239	-0.344245929	52.66962718	355.606045	16.52380461	115.3223863	15.14682089	509.1397294	102.5852869	986.9530793
26	P5-7	3348.154735	4258.188825	306.247221	45.57581147	36.31243516	126.3524529	2349.562769	52.24544242	1238.328146	224.9147769	220.4683563	10.00444642	-0.741070105	3274.047725	72.62487031	1041.944568	-23.71424337	136.7274344	28.53119905	12.96872684	50.0222321	-14.080332	-12.22765674	-19.26782274	-28.160664	145.6202757	67.80791463	-16.30354232	-6.299095894	-18.15621758	-1.852675263	5.928560842	49.65169705	6.669630947	-10.00444642	10.74551653	31.49547947	164.8880984	14.8214021	-1.111605158	46.68741663	427.5974507	22.97317326	95.22750852	5.558025789	260.1156069	72.25433526	806.2842745
27	P5-8	4372.040912	4895.008855	303.9502693	73.36730637	37.22577614	101.9191153	2525.208717	43.73125158	1150.023492	280.4582746	148.5416893	22.76916405	15.1794427	3558.856482	42.28559037	1088.221475	-15.1794427	146.3731974	31.4431313	20.23925693	45.53832809	-7.951136651	-10.48104377	-19.87784163	-29.27463949	40.83992916	78.78853591	-4.336983628	-12.28812028	-24.57624056	-11.92670498	15.9022733	38.67143735	-5.782644837	-12.64953558	5.421229535	45.17691279	132.2780007	8.673967256	1.445661209	41.20134446	365.0294553	5.782644837	106.9789295	9.035382558	311.1785753	73.00589107	963.8946113
28	P6-1	3243.569435	3431.771894	590.6313646	3.771592366	6.411707023	184.0537075	26.7783058	2.640114656	-9.051821679	242.8905484	359.8099117	101.4558347	539.3377084	72.41457343	136.1544844	0	-22.6295542	-16.97216565	6.411707023	32.43569435	108.6218601	-29.41842046	-9.806140152	-17.34932488	-44.12763069	43.37331221	135.0230067	-4.148751603	-13.95489176	-8.297503206	5.280229313	100.3243569	66.38002565	12.06909557	-22.6295542	14.70921023	85.99230595	217.2437203	10.56045863	14.33205099	29.41842046	183.299389	4.903070076	93.53549068	-19.23512107	-2.26295542	90.14105755	32.43569435
29	P6-2	2839.911253	3993.968938	568.4197369	-2.187431643	30.31155276	141.8705665	19.37439455	1.562451173	-15.93700197	195.6188869	312.4933596	83.43489266	315.615137	74.06018562	105.9341896	13.74957033	-22.18680666	-14.99953126	7.499765632	27.18665042	80.30999031	-21.87431643	-9.062216806	-22.81178713	-33.43645511	134.9957814	124.6836036	-7.499765632	-13.12458986	-5.937314459	11.24964845	101.246836	37.49882816	12.18711915	-17.81194338	14.06206056	64.37298834	244.992344	19.99937502	0.937470704	3.437392581	203.1186525	6.874785163	114.3714259	-8.124746102	-3.749882816	85.6223243	41.24871098
30	P6-3	3083.79573	4063.763754	837.3303238	3.761873413	231.3552149	228.8472993	76.80491551	11.59910969	6.896767924	268.973949	380.8896831	227.9068309	696.8870498	291.858679	130.4116116	26.80334807	-34.48383962	-19.43634597	17.55540926	37.61873413	116.3045864	-20.69030377	-5.956299571	-31.34894511	-27.90056115	105.645945	110.9752657	-0.940468353	-11.28562024	20.37681432	18.18238816	167.7168563	129.4711433	38.55920248	-28.8410295	26.64660334	109.4078184	295.3070629	16.92843036	26.96009279	47.65039656	184.3317972	1.567447255	215.9942318	7.837236277	0.940468353	139.5028057	75.55095771
31	P6-4	3149.79708	4992.367799	620.2677328	0.302865104	177.781816	183.536253	35.13235205	9.38881822	-3.028651039	183.8391181	322.8542007	107.819977	621.7820583	333.7573445	142.952329	91.16239627	-27.25785935	-14.84039009	2.120055727	32.70943122	81.16784784	-28.16645466	-16.65758071	-27.86358956	-40.88678902	142.952329	151.735417	-2.725785935	-7.571627597	23.0177479	0.908595312	115.9973348	96.61396814	28.46931976	-13.62892967	6.057302078	74.20195045	279.5444909	21.20055727	3.028651039	41.18965413	178.6904113	14.84039009	103.8827306	-11.81173905	2.725785935	117.5116603	121.4489067
32	P6-5	1904.970632	5173.811402	426.0541773	-3.798836971	56.10589989	100.2308524	8.474328629	-5.259928114	16.65643903	161.8888986	108.705181	74.51564829	378.7148242	300.1081207	95.26314251	64.58022851	-22.79302183	-14.90312966	2.629964057	28.05294994	71.30124777	-25.42298589	-8.766546857	-10.51985623	-26.29964057	84.15884983	94.67870606	0.876654686	-11.39651091	-3.506618743	10.227638	66.62575611	61.365828	8.474328629	-16.3642208	3.798836971	53.47593583	184.3897022	6.428801029	0	19.57862131	177.3764647	9.935419771	90.29543263	-2.922182286	12.2731656	61.95026446	90.29543263
33	P6-6	2514.716513	5349.330442	466.1089883	-16.52380461	98.79858171	149.7469792	8.261902303	-2.753967434	14.45832903	143.5505525	169.3689972	112.9126648	393.4730972	359.3927502	120.8303212	97.76584392	-31.67062549	-11.7043616	2.409721505	28.2281662	84.34025268	-14.80257496	-5.163688939	-23.75296912	-30.29364178	133.9116665	99.48707357	1.032737788	-12.04860753	-1.032737788	8.261902303	85.37299046	81.58628524	17.55654239	-19.27777204	5.507934869	81.58628524	234.4314778	19.27777204	-2.409721505	20.65475576	205.1705739	6.196426727	103.2737788	-19.27777204	19.62201797	65.75097249	140.4523392
34	P6-7	4823.625315	5405.735883	467.2447013	-15.19193716	139.6917148	127.8345932	11.85712168	-4.446420631	-1.852675263	74.84808063	194.9014377	97.82125389	338.6690381	626.574774	93.37483326	159.3300726	-31.86601452	-10.74551653	-5.558025789	13.33926189	57.43293316	-11.85712168	-17.41514747	-25.19638358	-18.15621758	134.8747592	98.19178894	0.741070105	-12.96872684	-7.781236105	6.299095894	54.83918779	55.20972284	10.74551653	-24.82584853	-1.111605158	31.49547947	282.7182451	11.48658663	-7.410701052	37.42404031	105.60249	-4.816955684	101.8971395	-12.59819179	34.45975989	55.58025789	188.2318067
35	P7-1	2242.96598	3783.435166	381.3079882	-4.52591084	9.806140152	193.4826884	149.7322169	-17.72648412	6.788866259	140.303236	53.5566116	93.53549068	134.2686882	4544.391642	74.67752885	259.4855548	-11.3147771	494.8329185	-3.017273893	24.13819114	44.50478992	-26.40114656	-18.85796183	-18.85796183	-34.69864977	158.4068794	66.38002565	-11.3147771	-24.51535038	-27.53262427	-17.34932488	22.25239496	505.7705363	-20.36659878	-10.93761786	8.674662442	59.96831862	276.8348797	26.40114656	7.920343969	4.52591084	341.7062684	7.166025496	99.57003847	-10.18329939	359.8099117	99.94719771	420.1553896
36	P7-2	2682.416174	4754.88266	337.4894535	-2.187431643	-2.499921877	184.0567482	165.6198244	4.374863286	22.81178713	158.7450392	68.74785163	99.05940439	163.4323927	5549.514078	81.87244149	374.9882816	-19.06190432	197.8063186	10.31217774	25.93668948	41.24871098	-21.56182619	-9.37470704	-10.62466798	-30.31155276	82.80991219	47.81100591	2.187431643	-12.81209962	-21.87431643	-7.499765632	16.2494922	480.6099809	-15.93700197	-14.06206056	9.687197275	46.56104497	263.4292678	48.74847661	8.437236336	10.31217774	325.7710697	-6.562294928	86.55979501	-15.93700197	221.7118215	98.43442392	596.2313678
37	P7-3	3618.608734	6906.106775	431.9884636	2.507915609	16.92843036	255.4939026	398.1316029	-10.97213079	28.52754005	217.561679	445.7819994	148.5939998	199.0658014	6241.574971	121.3204176	622.5900498	-23.51170883	242.170601	18.49587761	25.39264554	44.2020126	-30.0949873	-13.79353585	-19.43634597	-29.15451895	97.18172983	65.51929528	-4.388852315	-10.97213079	-16.30145146	-18.49587761	26.33311389	558.6382018	5.329320668	-16.30145146	15.98796201	76.17793661	305.6522148	32.91639236	34.79732907	41.06711809	307.5331515	31.66243456	186.8397128	10.34515189	749.5532775	138.2488479	914.4487288
38	P7-4	3895.753831	7710.158096	452.7833303	22.41201769	12.11460416	372.5240778	725.0590587	-10.29741353	24.22920831	165.0614816	896.4807075	147.4953056	265.6126961	7799.987885	141.1351384	1000.363438	-17.86904113	371.1611848	5.148706766	29.68078018	31.80083591	-29.68078018	-19.08050154	-23.0177479	-42.09824944	129.6262645	130.5348598	-8.480222909	-2.725785935	10.29741353	-13.02319947	52.39566297	567.2663396	-3.93724635	-2.120055727	-2.120055727	68.75037858	515.7792719	69.961839	20.59482706	37.85813799	461.5664183	26.95499425	139.3179478	24.53207341	782.3005633	162.0328306	1321.703313
39	P7-5	2974.19713	7936.579878	313.257941	4.967709886	4.383273429	241.9566933	545.5714327	-11.10429269	70.42459309	231.7290553	530.0838666	91.17208731	151.0768242	5702.638731	101.1075071	766.6345227	-17.82531194	170.5093364	-1.753309371	17.82531194	42.9560796	-16.07200257	-11.68872914	-7.597673943	-27.17629526	57.85920926	44.12495251	-0.876654686	-9.935419771	5.844364571	-15.48756611	14.3186932	441.8339616	4.675491657	-1.461091143	-15.19534789	50.55375354	462.5814558	17.53309371	17.24087549	40.32611554	300.6925572	16.07200257	69.84015663	-4.0910552	609.5672248	123.6083107	1050.81675
40	P7-6	4154.704121	8136.18369	295.7072533	4.130951152	-4.130951152	189.3352611	448.8966918	-17.90078832	12.73709938	183.1388344	474.0266446	35.80157665	89.15969569	5526.868395	93.63489277	767.8405453	-23.40872319	264.8972426	-5.163688939	17.21229646	38.21129815	-19.62201797	-13.08134531	-6.540672657	-20.31050983	60.93152948	50.25990568	2.065475576	-2.753967434	3.442459293	7.229164515	22.3759854	422.3897552	-3.098213364	1.376983717	-5.507934869	50.60415161	332.5415677	36.83431443	18.93352611	56.4563324	323.2469276	9.983131949	62.65275913	-4.81944301	717.0642707	106.3719922	1212.089917
41	P8-1	4221.505854	8767.97095	714.3915814	1078.257003	241.2183193	377.2046836	8169.186305	6.669630947	792.5744775	10213.79873	309.767304	60.02667852	-15.19193716	2182.080925	52.24544242	355.1133837	-11.48658663	130.0578035	57.0623981	14.080332	5.558025789	-17.41514747	-6.299095894	-16.67407737	-15.56247221	23.34370831	19.26782274	-15.19193716	-13.33926189	8.52230621	-11.48658663	-7.410701052	102.6382096	25.56691863	-11.48658663	-8.892841263	75.21861568	633.61494	17.78568253	32.23654958	52.61597747	220.6536238	15.19193716	165.6291685	-2.223210316	240.4772491	36.68297021	467.9857715
42	P8-2	8534.099534	11890.20203	673.6781235	1050.272869	713.0723915	1167.371427	8933.824858	-1.084245907	807.7632007	11234.95609	338.284723	8.312551953	-14.8180274	3493.801728	79.87278181	707.4704543	-9.39679786	157.9384871	72.28306046	16.2636886	24.21482526	-8.312551953	-2.168491814	-10.11962847	-13.73378149	94.69080921	45.17691279	-16.62510391	-18.79359572	10.48104377	-13.01095088	-9.39679786	112.400159	37.94860674	-3.252737721	-2.529907116	70.47598395	1345.549171	33.61162312	17.70934981	54.21229535	271.0614767	23.49199465	196.6099245	-7.228306046	382.3773899	50.95955763	711.6267303
43	P8-3	11597.54693	14347.76716	526.1909602	842.3121231	1599.57986	755.2348038	7447.990784	-11.18113438	629.8705699	15360.50688	229.3826659	3.049400285	-10.50348987	4169.207834	91.48200854	1052.043098	-5.082333808	180.4228502	87.07731924	9.148200854	33.20458088	-20.66815748	-9.487023108	-8.131734092	-8.470556346	40.65867046	38.62573694	-16.60229044	-7.792911838	-1.355289015	-9.487023108	-6.098800569	65.73151725	24.05638002	-7.792911838	4.743511554	68.78091753	1011.384428	37.60927018	32.52693637	90.80436403	342.0410653	23.37873552	180.253439	-5.759978315	638.6799485	43.36924849	820.2886766
44	P8-4	11948.68743	14440.25656	1217.020432	1080.804073	1508.62924	689.3473517	7110.692323	7.934933545	644.3827283	16518.87853	177.5441381	-5.289955697	-44.96462342	4388.348873	52.56893474	1471.989685	-13.8861337	237.0561397	88.93738015	12.23302255	23.14355617	-21.49044502	-22.48231171	-18.84546717	-28.10288964	21.15982279	44.96462342	-11.57177809	-16.86173378	-7.604311314	-8.596178007	-5.620577928	33.0622231	22.48231171	-24.79666733	-8.926800238	61.16511274	819.943133	22.48231171	7.934933545	64.14071282	182.9994049	12.56364478	214.2432057	-16.20048932	546.5185479	30.74786749	1479.276599
45	P8-5	14532.98087	13218.15206	921.1354481	1052.995972	2014.728097	663.3937563	9134.566969	4.720543807	641.3645519	12513.84693	188.1923464	3.776435045	-29.2673716	5723.502014	103.2225579	835.441843	-11.01460222	430.9856495	121.7900302	18.88217523	27.693857	-17.93806647	-7.23816717	0.944108761	-13.53222558	109.5166163	57.90533736	-2.202920443	-16.67925478	20.45568983	-17.62336354	-2.202920443	30.52618328	60.42296073	1.258811682	16.36455186	69.54934542	852.8449144	36.50553877	45.00251762	147.9103726	276.6238671	28.32326284	333.8997986	-8.496978852	889.0357503	63.56998993	1023.401309
46	P9-1	3327.343454	30468.51871	218.2519192	167.9920135	23.2032084	369.7201281	175.5654239	-9.63888602	2102.654136	205.5148198	2727.818514	-281.9374161	-7.917656374	4318.668457	114.6338945	633.433165	-17.55654239	845.4680023	-10.67162381	7.229164515	19.62201797	-18.58928018	167.6477676	-5.507934869	-24.78570691	73.32438294	32.70336328	-23.06447726	-13.76983717	-7.917656374	-7.229164515	-5.163688939	124.9612723	4.475197081	-15.83531275	6.196426727	50.60415161	130.1249613	19.62201797	-1.721229646	-9.294640091	2107.129333	79.17656374	32.01487142	11.7043616	298.4681056	78.14382595	739.629591
47	P9-2	4761.635362	5972.693671	449.9509693	105.227427	19.6122803	217.9980388	351.5124085	-21.87523572	4408.991476	317.5680772	4943.426115	190.8425737	270.0460134	10546.88089	155.3896055	1055.668703	-46.76774534	1499.207966	-1.13147771	29.41842046	23.00671343	-42.2418345	140.6803953	-5.657388549	-41.48751603	267.783058	84.10650977	-18.85796183	-15.84068794	-2.640114656	5.657388549	36.20728672	103.3416308	36.58444595	-20.36659878	39.97887908	79.95775817	488.4212114	60.7226371	5.280229313	22.25239496	2232.405522	66.38002565	119.1823188	5.280229313	810.8923588	129.3656182	1282.341405
48	P9-3	7238.836286	9222.836786	489.984688	365.3010843	110.9340333	360.3012406	381.2380863	-7.187275398	4321.427455	316.865098	5708.884097	95.93450205	131.7146339	12619.60564	178.431924	972.1571201	-27.49914065	1403.393644	13.43708009	30.624043	34.99890628	-43.74863286	187.4941408	7.499765632	-9.99968751	233.1177151	92.49710947	-17.18696291	-14.99953126	10.62466798	-2.812412112	36.87384769	153.120215	27.18665042	-9.37470704	33.74894535	77.81006844	358.4262992	69.06034186	-2.499921877	13.43708009	1898.378176	38.12380863	162.494922	12.18711915	935.2832724	122.1836818	1287.772257
49	P9-4	6886.109282	11472.77344	389.0404088	514.7496787	655.8199317	916.3296655	436.0638265	-58.62252735	3798.551679	384.6515565	5216.150977	53.60669613	298.4419574	10099.68965	227.9068309	1194.708298	-32.91639236	1382.488479	13.79353585	41.38060754	35.42430797	-36.36477633	244.2082824	-2.507915609	-43.26154425	206.2760588	92.79287752	-25.07915609	-25.39264554	-6.583278473	1.567447255	50.15831217	139.8162952	21.00379322	-22.57124048	32.91639236	80.25329948	397.8181134	87.46355685	-9.718172983	12.22608859	1780.306593	36.67826578	102.1975611	-10.03166243	727.609016	110.6617762	1361.484686
50	P9-5	6895.32982	9733.781574	294.9906112	656.3086801	934.6417106	1039.433037	466.7151251	-31.4979708	4290.689927	314.979708	5818.341511	158.0955842	15.4461203	14062.02677	188.6849597	1310.80017	-22.71488279	1307.771519	6.663032285	29.98364528	34.52662184	-25.44066873	257.7382034	-13.93179478	-33.01229632	160.5185051	93.5853171	-20.89769217	-12.11460416	-3.028651039	1.514325519	54.8185838	394.0275002	19.08050154	-9.38881822	36.04094736	59.96729057	381.3071658	47.24695621	4.845841662	4.542976558	1985.886486	28.46931976	67.84178327	4.845841662	990.6717548	112.0600884	1477.073112
51	P9-6	6708.161655	9948.365039	139.6803133	210.1049063	559.5979077	345.1097279	153.1223518	-24.83854943	1765.582537	173.5776278	2814.061541	41.20277023	44.41717074	5867.157593	97.60088834	778.7615791	-13.44203851	813.5355483	-1.753309371	11.39651091	21.33193069	-9.058765086	87.37325034	-3.214400514	-11.98094737	19.87083954	28.05294994	-8.766546857	-6.428801029	-2.0455276	-4.0910552	2.922182286	121.8550013	7.013237486	-7.597673943	2.629964057	33.89731451	177.668683	14.61091143	0.292218229	1.461091143	1217.965577	23.37745829	27.17629526	5.552146343	395.6634815	53.1837176	828.438678
52	P10-1	5192.049483	5635.815041	339.0661537	46.39058611	395.5344346	45.63626763	-12.44625481	-17.34932488	-5.280229313	175.379045	345.176133	15.08636947	25.64682809	1819.11443	84.86082824	251.1352493	-18.48080259	179.1506374	-3.39443313	30.9270574	43.37331221	-16.59500641	15.4635287	-3.017273893	-25.26966885	92.40401297	63.73991099	-9.428980916	-8.297503206	-20.74375801	-10.56045863	1.885796183	35.83012748	-9.051821679	-10.56045863	11.3147771	180.6592743	168.2130195	48.65354153	11.3147771	6.034547786	2909.783511	44.50478992	71.28309572	33.56717206	149.1966508	68.64298107	205.4461794
53	P10-2	8390.675291	10234.36768	376.5507328	81.87244149	683.4161432	83.74738289	-3.124902347	-9.687197275	4.374863286	234.0551858	2491.797131	41.24871098	15.3120215	3278.585044	84.6848536	449.6734477	-17.49945314	221.5555764	-4.374863286	28.74910159	38.12380863	-19.06190432	16.56198244	-5.624824224	-24.68672854	127.1835255	39.6862598	-14.06206056	-11.87462892	-14.3745508	0.312490235	9.37470704	21.56182619	-5.624824224	-11.56213868	11.87462892	194.9939064	132.4958595	65.62294928	14.99953126	12.49960939	2803.974876	39.06127934	74.68516609	32.18649417	250.6202931	33.43645511	364.6761039
54	P10-3	8202.137998	9924.104204	328.5369447	64.57882692	688.4228346	96.24126148	-4.702341766	-7.523746826	3.761873413	234.8035989	1986.269162	45.76945986	0.313489451	5760.619455	90.91194081	442.3336155	-18.18238816	166.1494091	-1.567447255	26.64660334	36.67826578	-16.30145146	20.37681432	-3.448383962	-18.80936706	64.26533747	44.51550205	-13.79353585	-14.1070253	-18.80936706	5.015831217	2.194426158	10.65864134	-10.97213079	-16.61494091	0.626978902	120.6934387	105.645945	28.2140506	13.16655695	6.896767924	2899.777422	34.48383962	106.5864134	64.89231637	481.8270165	36.05128687	337.3115145
55	P10-4	8833.96935	11473.7416	369.1925616	67.53891817	748.9854019	115.3916046	-2.725785935	2.422920831	1.514325519	237.7491065	1729.056878	22.10915258	12.72033436	5516.082137	88.73947544	600.581501	-21.80628748	233.8118602	-9.085953116	33.31516143	43.91544006	-19.08050154	19.98909686	-8.177357805	-29.37791508	95.40250772	39.3724635	-14.23465988	-10.29741353	-14.84039009	1.817190623	16.65758071	24.22920831	-4.845841662	-18.77763644	4.240111454	114.4830093	184.1419832	71.17329941	6.663032285	14.84039009	2647.949603	43.30970986	75.71627597	56.33290932	699.3155249	29.98364528	516.3850021
56	P10-5	6017.942199	10720.56261	176.4998101	27.46851349	282.575027	76.56117589	-2.337745829	-0.876654686	-8.474328629	124.1927471	608.9827883	17.82531194	4.967709886	4239.531282	61.07360977	492.3877151	-13.73425674	130.6215482	-7.305455714	20.455276	40.03389731	-15.19534789	7.305455714	-4.675491657	-23.37745829	45.29382543	36.52727857	-9.058765086	-5.844364571	-11.10429269	-1.461091143	0.584436457	17.53309371	-3.506618743	-15.19534789	-3.798836971	57.56699103	110.1662722	22.20858537	8.1821104	8.1821104	2267.613454	39.15724263	49.38488063	26.5918588	347.1552555	22.5008036	356.7984571
57	P10-6	7729.698096	9951.117078	293.2975318	33.73610107	267.4790871	81.24203931	-16.52380461	-8.261902303	-20.99900169	179.3521292	494.6814004	19.9662639	7.917656374	4631.31261	46.81744638	855.7953802	-26.16269063	254.3977417	-8.950394162	28.91665806	47.85018417	-16.86805054	8.261902303	-5.852180798	-29.94939585	67.12795621	56.4563324	-13.08134531	-13.42559124	-22.3759854	-5.852180798	-2.753967434	28.91665806	-11.36011567	-10.32737788	-1.032737788	52.32538125	135.9771421	74.0128748	7.229164515	11.7043616	2662.053771	60.58728356	72.29164515	47.16169231	527.7290096	37.17856036	647.526593
58	P10-7	7859.048466	9600.563213	272.3432637	31.49547947	148.214021	94.85697347	27.41959389	-14.8214021	-16.67407737	158.5890025	356.4547206	26.30798874	-5.558025789	5638.061361	79.29450126	1041.944568	-17.41514747	358.6779309	-4.816955684	25.19638358	57.43293316	-14.080332	6.669630947	-5.187490737	-25.56691863	67.06684452	54.09811768	-12.22765674	-11.85712168	-12.22765674	-3.334815474	12.96872684	25.93745368	0.741070105	-7.040166	5.187490737	51.13383726	146.1760783	60.02667852	10.74551653	7.040166	3018.749074	60.02667852	57.0623981	11.11605158	890.0251964	36.31243516	871.8689788
59	P11-1	2360.639662	3337.859244	607.226371	44.88194916	6.788866259	298.3329562	140.303236	159.5383571	-15.4635287	633.6275175	263.2571472	839.1793015	1869.955495	1964.622464	171.6074527	257.9769179	-26.02398733	105.6045863	51.29365618	41.86467527	41.86467527	4.903070076	-10.56045863	4.148751603	26.02398733	514.0680395	67.13434412	-1.885796183	-16.59500641	-36.96160519	207.0604209	81.84355435	76.56332504	-21.12091725	-18.10364336	44.50478992	79.20343969	514.4451988	78.44912122	58.83684091	4.148751603	2700.082975	71.28309572	331.1458098	-18.10364336	287.3953383	78.44912122	127.1026627
60	P11-2	2704.602981	3854.567045	664.9792194	75.31014656	-0.624980469	281.5537014	127.4960157	162.8074123	14.68704103	494.3595513	263.1167776	1092.46586	2230.867785	3202.399925	139.9956251	457.4857036	-6.562294928	119.0587794	46.56104497	42.81116215	46.8735352	13.12458986	-13.43708009	21.24933596	61.248086	430.2990532	100.9343458	3.749882816	-10.93715821	-29.68657229	294.3658011	103.7467579	118.7462892	15.62451173	0.312490235	44.99859379	102.8092872	390.9252836	79.37251961	97.80944345	12.18711915	2549.607825	64.37298834	237.4925784	-8.437236336	501.8593169	158.7450392	421.5493266
61	P11-3	1679.362989	3398.194301	595.0029781	46.39643876	-1.253957804	205.022101	73.35653155	105.9594345	24.45217718	442.020126	246.4027085	842.6596445	1629.518167	3145.866642	99.37615599	554.8763284	-15.67447255	56.74159065	36.67826578	26.33311389	42.9480548	-7.210257375	-4.702341766	4.702341766	12.53957804	245.9324744	40.75362864	-18.49587761	-19.74983542	-32.91639236	185.8992445	64.26533747	61.44393241	-2.507915609	-25.07915609	24.45217718	87.7770463	289.0372739	45.45597041	47.02341766	23.51170883	2399.448259	52.97971723	221.010063	16.30145146	368.0366156	116.3045864	405.3418602
62	P11-4	1704.524805	3425.040887	529.1053365	198.376643	13.93179478	304.0765643	151.1296868	206.5540008	76.01914107	664.788903	437.9429402	568.4778	1574.595675	5198.982373	174.7531649	630.5651463	-30.28651039	175.3588951	40.58392392	10.60027864	15.4461203	-16.96044582	-27.86358956	0.908595312	71.77902962	460.2035253	107.2142468	2.422920831	-11.50887395	-30.28651039	309.5281362	104.7913259	136.2892967	6.057302078	-23.0177479	79.04779211	134.169241	613.9075656	82.07644315	88.13374523	33.16372888	2330.546974	56.93863953	422.1939548	16.65758071	643.5883458	171.7245139	593.3127385
63	P11-5	1196.04921	2737.09126	333.1287806	35.35840566	-9.643201543	157.7978434	53.47593583	93.50983314	-1.461091143	351.538529	184.9741387	591.7419129	1272.025949	2666.199118	87.37325034	660.7054148	-12.2731656	64.28801029	22.79302183	19.28640309	22.79302183	1.168872914	-7.305455714	3.506618743	17.53309371	133.2515122	47.33935303	3.214400514	-6.721019257	-17.53309371	157.213407	33.02065983	58.15142749	0.292218229	-8.766546857	43.54051606	54.64480874	659.5365419	30.09847754	30.682914	0.584436457	1947.926712	41.78720669	163.9344262	-3.506618743	359.7206394	75.6845212	458.4904006
64	P11-6	1637.922132	2686.495232	671.2795621	60.93152948	-9.983131949	277.462219	78.14382595	100.1755654	-30.29364178	386.5881786	199.3183931	979.0354229	1651.691969	5064.890358	117.7321078	1227.92523	-29.26090399	81.24203931	33.73610107	35.80157665	64.71823471	-3.786705222	-11.7043616	-2.065475576	3.442459293	379.70326	68.50493993	-35.45733072	-15.49106682	-52.32538125	256.4632173	33.39185514	109.4702055	3.442459293	-27.19542841	32.70336328	36.14582258	1175.255603	81.24203931	47.50593824	9.294640091	3155.702434	68.160694	230.3005267	61.96426727	580.3986368	209.301525	939.1028951
65	P11-7	1482.881281	2159.848822	419.8162146	9.263376315	26.30798874	66.32577442	14.080332	67.43737958	-24.45531347	88.55787758	226.3969171	NA	1934.748777	5176.189418	43.72313621	1312.805691	-8.52230621	54.83918779	8.151771158	20.74996295	16.30354232	-1.852675263	-5.558025789	1.48214021	14.8214021	286.7941307	49.281162	-9.263376315	-8.892841263	-14.45086705	219.3567511	26.30798874	62.99095894	15.19193716	1.852675263	3.705350526	40.38832074	467.9857715	8.151771158	-10.00444642	-24.82584853	2080.924855	42.61153105	106.7140952	20.37942789	468.7268416	64.84363421	646.3020602
66	P12-1	379.7993513	635.1361545	735.0833522	-7.543184733	-10.18329939	480.8780267	27.53262427	-11.3147771	-15.08636947	184.8080259	451.4596062	183.6765482	435.9960775	18.85796183	48.65354153	-7.920343969	-28.28694275	-24.51535038	3.017273893	-6.411707023	35.07580901	-10.18329939	-10.18329939	-29.79557969	-47.52206382	120.3137965	51.67081542	-31.68137588	-27.90978351	-24.51535038	-17.72648412	8.297503206	102.2101531	-3.771592366	-18.85796183	-12.06909557	159.1611979	460.8885872	27.15546504	-16.59500641	8.297503206	224.786905	7.920343969	270.4231727	-7.543184733	16.59500641	192.9169495	4.148751603
67	P12-2	NA	866.2229305	882.1599325	17.49945314	NA	547.4828912	NA	-23.4367676	-2.499921877	104.6842286	626.2304303	NA	NA	NA	NA	NA	NA	NA	NA	NA	NA	NA	NA	NA	NA	NA	NA	NA	NA	NA	NA	NA	NA	NA	NA	NA	NA	NA	NA	NA	NA	NA	NA	NA	NA	NA	NA	NA
68	P12-3	797.5171635	1076.836264	924.4803912	21.00379322	0.313489451	526.0352989	130.7251011	-4.702341766	8.464215179	319.1322612	785.6045644	144.2051475	416.9409699	37.93222358	103.1380294	-0.313489451	-32.28941346	-25.07915609	13.4800464	12.53957804	46.70992821	-15.98796201	-18.18238816	-15.67447255	-41.06711809	128.5306749	85.58262014	12.85306749	-22.57124048	-35.73779742	-21.63077212	11.59910969	73.98351045	18.18238816	-3.761873413	13.4800464	53.29320668	447.0359572	5.956299571	-7.210257375	53.29320668	145.4591053	-13.16655695	273.6762908	-5.329320668	30.72196621	233.2361516	25.39264554
69	P12-4	1925.61633	2440.184142	939.1846871	47.54982131	-3.028651039	611.7875098	120.2374462	-6.360167182	-3.331516143	300.7450482	895.2692471	196.5594524	399.7819371	44.21830517	112.6658186	6.360167182	-57.84723484	-36.64667757	22.10915258	13.02319947	86.92228481	-33.31516143	-30.58937549	-46.9440911	-70.5675692	175.9646254	107.2142468	-30.8922406	-28.77218487	-39.0695984	-34.82948695	46.641226	48.76128173	22.71488279	-27.86358956	0.605730208	81.16784784	543.3399964	-6.965897389	-20.89769217	26.34926404	360.7123387	3.634381247	357.9865528	-30.58937549	16.96044582	241.0806227	39.67532861
70	P12-5	2319.33608	2856.433184	712.135823	-7.305455714	22.79302183	421.3786856	51.43040823	-16.07200257	-12.2731656	210.1049063	570.4099822	124.1927471	185.2663569	124.4849654	92.048742	16.07200257	-47.33935303	-32.43622337	-6.721019257	6.721019257	31.26735046	-44.41717074	-34.18953274	-42.37164314	-72.47012069	167.441045	67.21019257	-38.57280617	-33.31287806	-32.43622337	-19.87083954	39.44946086	92.048742	4.383273429	-45.87826189	19.28640309	116.302855	712.7202595	19.28640309	-13.44203851	-30.682914	149.615733	-5.552146343	257.7364776	-8.766546857	22.5008036	191.9873762	50.84597177
71	P12-6	3608.385831	4801.886468	612.7577541	15.49106682	27.88392027	347.3441427	40.62101966	-8.606148232	-23.40872319	176.5981617	713.6218114	48.88292196	138.0426176	180.7291129	86.06148232	50.94839754	-46.12895453	-26.85118248	-2.753967434	20.31050983	57.83331612	-30.29364178	-16.52380461	-29.94939585	-50.60415161	152.5009467	65.06248064	-23.40872319	-20.31050983	-22.03173947	-24.09721505	18.24503425	74.35712073	12.39285345	-22.72023133	8.606148232	59.55454577	668.1813488	23.40872319	-24.09721505	26.16269063	202.0723605	-8.950394162	183.8273262	-32.35911735	27.53967434	138.7311095	81.62002134
72	P12-7	3842.077961	4896.62072	501.3339262	8.52230621	-18.89728768	82.62931673	21.49103305	-19.26782274	-11.48658663	158.2184675	648.065807	22.60263821	30.38387431	-30.38387431	55.20972284	37.05350526	-16.30354232	-12.22765674	3.334815474	-6.299095894	49.65169705	-5.187490737	-36.31243516	-46.31688158	-12.96872684	183.044316	47.42848673	-37.05350526	-29.27226916	-34.08922484	-12.22765674	2.223210316	51.87490737	5.928560842	-35.9419001	-8.52230621	57.0623981	541.3517119	14.8214021	-18.89728768	14.45086705	218.245146	-5.558025789	180.4505706	-33.71868979	21.120498	40.38832074	51.05350526
73	P12-8	2100.184322	3275.8683	273.2299686	8.312551953	0	86.01684195	9.758213163	-7.951136651	-6.866890744	51.68238823	443.456576	14.09519679	9.39679786	28.91322419	28.19039358	16.02190177	-22.76916405	-15.1794427	-7.951136651	8.312551953	15.9022733	-18.07076512	-12.64953558	-20.96208753	-32.16596191	100.1120387	29.63605479	-19.15501102	-16.62510391	-33.61162312	-18.79359572	1.445661209	21.32350284	-7.228306046	-12.64953558	6.866890744	26.74473237	329.6107557	15.1794427	-6.866890744	14.45661209	84.20976544	-6.505475442	56.74220246	-10.84245907	-0.722830605	46.2611587	32.32097293
74	P13-1	1752.864216	2154.396617	328.8879251	4.336983628	-18.07076512	60.71777079	106.2560989	-10.48104377	87.10108786	95.41363981	695.3630417	23.49199465	79.51136651	141.6747985	45.8997434	4.336983628	-12.28812028	6.505475442	-2.529907116	31.081716	55.29654126	-16.98651921	-22.04633344	-17.34793451	-29.27463949	24.57624056	75.89721349	-10.11962847	-3.252737721	-16.2636886	0	131.55517	33.61162312	-3.252737721	-12.64953558	7.589721349	29.63605479	138.0606455	13.01095088	-6.505475442	-13.73378149	268.5315696	3.252737721	71.92164516	-25.29907116	4.69839893	18.43218042	18.07076512
75	P13-2	5551.941452	6270.922274	475.7064444	24.05638002	-15.92464593	128.074812	155.5194145	6.437622823	264.9590025	347.2928102	1952.293827	88.77143051	148.4041472	640.712882	68.44209528	18.97404622	-23.37873552	26.76695805	-22.0234465	22.36226875	72.84678458	-35.57633665	-36.59280342	-33.54340313	-47.43511554	100.6302094	87.75496375	-20.32933523	-29.13871383	-30.15518059	-6.437622823	165.0064376	35.57633665	-5.421156062	-22.36226875	-3.727044792	24.73402453	140.2724131	25.41166904	-6.776445077	-19.99051298	344.9210544	7.792911838	91.14318628	-27.10578031	43.03042624	34.89869215	52.51744935
76	P13-3	5874.165179	6945.381207	412.2859221	29.75600079	17.52297825	162.3355154	222.5087615	-10.24928916	172.5848046	261.852807	1395.225815	54.88329035	110.0972029	795.4770879	88.60675792	34.38471203	-33.0622231	34.0540898	-17.19235601	36.36844541	59.18137936	-27.77226741	-27.77226741	-30.74786749	-34.38471203	53.89142366	72.73689083	-20.49857832	-15.20862263	-19.50671163	6.943066852	107.7828473	43.31151227	-12.56364478	-26.78040071	0.661244462	46.61773458	126.2976923	8.926800238	-2.644977848	-7.273689083	251.9341401	6.612444621	67.1163129	-21.15982279	15.53924486	48.93209019	65.79382398
77	P13-4	8893.809664	7460.879835	679.3950727	94.80694157	7.545189122	241.4460519	655.7753502	5.576878916	515.0411705	475.018863	2996.752288	135.4853525	253.5839648	1163.927435	144.0146967	49.20775514	-27.55634288	54.12853066	-18.69894695	41.99061772	99.39966539	-51.83216875	-45.92723813	-51.17606535	-63.31397828	191.2541417	164.6819539	-34.1173769	-47.56749664	-27.22829118	9.841551028	298.5270479	94.47888987	-14.10622314	-28.21244628	12.79401634	76.76409802	286.3891349	26.24413608	-9.185447627	-16.40258505	371.6825772	-0.328051701	130.2365253	-38.71010071	53.80047896	82.01292524	91.19837286
78	P13-5	9320.900647	12274.3865	429.3613792	97.58213163	1199.537388	1356.030214	1110.267809	-19.87784163	252.6292963	399.0024938	2625.682171	60.35635549	190.104449	700.4228559	48.42965051	59.27210958	-25.66048646	23.13057935	-18.43218042	18.43218042	45.53832809	-39.75568326	-15.540858	-29.27463949	-19.51642633	60.35635549	81.67985833	-14.45661209	-20.96208753	-11.92670498	0	218.6562579	61.4406014	-3.975568326	-24.21482526	-5.421229535	37.58719144	281.5425205	20.23925693	9.758213163	7.951136651	282.6267664	3.614153023	121.7969569	-37.94860674	25.66048646	70.83739926	135.1693231
79	P13-6	12023.4465	12095.27682	418.4454835	163.6511486	2263.332656	2402.588602	789.7946737	-14.23053466	145.3547469	373.3821237	2687.87694	37.27044792	128.4136342	961.9163787	27.10578031	89.44907502	-13.89171241	38.96455919	-6.098800569	13.2140679	34.22104764	-25.75049129	1.355289015	-22.36226875	-0.677644508	94.53140882	42.01395948	-13.55289015	-16.60229044	-13.55289015	13.55289015	143.9994579	52.51744935	-4.4046893	-20.66815748	6.776445077	53.19509385	324.2528969	4.743511554	-8.8093786	25.75049129	233.4485329	5.082333808	91.82083079	-13.55289015	50.48451582	37.94809243	91.14318628
80	P13-7	11248.76017	13514.84494	270.7796072	74.72062421	1658.070489	1500.033062	569.3314818	-6.28182239	51.90769027	397.0772995	2022.416187	20.49857832	63.14884613	825.2330887	40.33591219	112.7421808	-31.07848972	34.38471203	-16.86173378	15.53924486	35.04595649	-27.77226741	10.91053362	-19.83733386	-10.57991139	82.65555776	76.7043576	-18.18422271	-17.52297825	-30.41724526	2.644977848	74.05937975	33.0622231	-10.57991139	-21.82106725	-8.596178007	40.99715665	199.3652053	-0.330622231	-7.273689083	16.86173378	161.674271	3.636844541	38.68280103	-18.18422271	13.8861337	22.15168948	116.3790253
81	P14-1	13019.25982	10760.6999	355.2995972	44.6878147	135.8867069	213.4441088	327.6057402	-0.629405841	17.62336354	130.601712	784.3907351	6.294058409	62.31117825	4341.596677	92.52265861	1222.151561	-25.80563948	928.6883182	-9.755790534	22.34390735	41.85548842	-11.95871098	-15.4204431	-20.77039275	-30.8408862	53.18479355	46.26132931	-18.25276939	-14.47633434	-22.97331319	-9.441087613	65.45820745	1574.458711	-2.517623364	-9.126384693	60.1082578	49.40835851	317.8499496	14.79103726	5.664652568	83.081571	397.1550856	5.349949648	84.34038268	-12.90281974	882.766868	63.25528701	1402.886
82	P14-2	13674.4713	14291.60373	432.4018127	71.43756294	422.6460222	226.5861027	334.5292044	0.31470292	12.90281974	142.24572	1092.64854	43.42900302	79.61983887	18537.26083	152.6309164	2579.305136	-22.34390735	1993.013595	-7.23816717	27.37915408	47.52014099	-16.67925478	-11.32930514	-5.979355488	-27.37915408	65.77291037	54.44360524	-9.126384693	-6.608761329	-18.25276939	-3.147029204	84.6550856	2153.826788	7.867573011	-13.53222558	73.32578046	42.17019134	327.9204431	74.58459215	18.25276939	95.04028197	2508.811682	41.5407855	107.9431017	23.60271903	2363.733635	105.1107754	1971.928499
83	P14-3	14745.09063	17642.87513	403.7638469	69.86404834	432.0871098	281.6591138	388.9728097	-13.21752266	11.64400806	120.5312185	1110.901309	15.73514602	50.35246727	8519.952165	104.7960725	1662.03424	-28.95266868	1023.7286	-13.8469285	18.88217523	33.04380665	-30.52618328	-19.19687815	-22.97331319	-30.21148036	100.0755287	58.5347432	-19.51158107	-16.67925478	-24.23212487	-19.82628399	81.50805639	2020.392749	-0.944108761	-0.629405841	65.77291037	65.77291037	335.1586103	27.37915408	6.608761329	91.26384693	563.0035247	3.147029204	90.63444109	4.720543807	1596.173212	111.0901309	1429.065962
84	P14-4	17500.62941	16261.0146	447.1928499	82.76686808	474.0075529	294.5619335	517.3716012	-21.71450151	-13.21752266	124.6223565	1180.135952	67.97583082	97.55790534	8790.012085	93.46676737	1790.935549	-45.00251762	645.7703927	-19.51158107	22.97331319	40.91137966	-29.58207452	-23.91742195	-27.06445116	-19.19687815	107.3136959	39.65256798	-20.77039275	-16.36455186	-31.47029204	-13.8469285	106.0548842	2379.154079	-12.90281974	-14.79103726	92.20795569	60.73766365	371.3494461	22.02920443	6.294058409	214.6273917	258.0563948	-6.294058409	110.4607251	-22.34390735	1373.112286	107.6283988	1317.001511
85	P14-5	12839.56445	14468.46677	364.4259819	65.14350453	424.2195368	307.7794562	372.6082578	-1.888217523	10.6998993	122.4194361	905.715005	1.888217523	39.65256798	5884.629909	95.66968781	1199.962236	-30.21148036	849.0684794	-11.64400806	19.51158107	47.83484391	-12.2734139	-14.47633434	-16.67925478	-33.35850957	86.54330312	47.20543807	-18.88217523	-16.04984894	-14.47633434	-7.552870091	78.04632427	1647.784491	-9.126384693	-11.95871098	69.86404834	41.85548842	361.5936556	9.755790534	2.517623364	100.0755287	437.7517623	14.79103726	77.73162135	-8.496978852	1409.239678	92.52265861	1208.144512
86	P14-6	12435.8006	13577.2281	417.9254783	61.05236657	364.4259819	352.7819738	424.5342397	-23.28801611	3.461732125	98.5020141	895.6445116	15.10574018	22.34390735	4136.455186	118.9577039	865.4330312	-44.6878147	786.4425982	-28.32326284	16.36455186	41.5407855	-37.44964753	-32.09969789	-29.89677744	-45.00251762	101.3343404	41.5407855	-18.56747231	-34.61732125	-46.89073515	-22.34390735	66.40231621	1508.685801	-15.73514602	-28.32326284	55.387714	41.85548842	359.7054381	17.93806647	-1.573514602	125.2517623	373.5523666	0.944108761	92.20795569	-17.93806647	1198.703424	81.19335347	1089.350453
87	P14-7	6690.898792	7521.714502	225.327291	13.8469285	183.1570997	175.2895267	208.0186304	-4.720543807	-3.461732125	132.1752266	433.9753273	-9.441087613	-1.888217523	3550.163646	53.8141994	1125.062941	-21.39979859	579.3680765	-8.811681772	8.496978852	25.80563948	-6.294058409	-4.091137966	-5.035246727	-6.92346425	41.22608258	28.63796576	-13.53222558	-11.01460222	-20.77039275	-6.294058409	32.41440081	695.4934542	-3.461732125	-11.95871098	35.87613293	8.496978852	223.1243706	6.92346425	-7.23816717	75.21399799	164.2749245	3.461732125	33.35850957	-6.294058409	1079.74572	45.31722054	808.590131
88	P15-1	25648.57348	12596.16887	440.9237211	6271.9915	5006.71229	1400.893722	1055.904503	6.249804694	261.8668167	4784.537983	7635.16765	-6.562294928	-8.124746102	3037.061342	117.4963282	965.588575	-26.87416018	110.6215431	15.62451173	14.3745508	51.87337896	-17.18696291	-4.062373051	-24.68672854	-28.12412112	109.3715821	67.18540046	-6.874785163	-19.99937502	-27.81163089	202.1811818	57.18571295	380.9255961	-19.68688478	-5.937314459	265.3042092	61.56057623	779.0381551	26.24917971	59.68563482	255.3045217	385.3004594	9.37470704	493.4220806	-15.93700197	505.918565	170.6196681	1001.834318
89	P15-2	23088.61833	25273.48719	418.2567085	10901.62941	6858.077412	1242.958386	1285.359501	-29.68078018	167.7872676	6112.120661	12596.15967	11.50887395	8.480222909	3003.513235	107.2142468	1114.543582	-25.13780362	104.7913259	13.32606457	36.34381247	66.32745775	-20.29196196	-8.177357805	-2.725785935	-30.28651039	112.6658186	76.01914107	-9.085953116	-15.4461203	-38.46386819	206.5540008	33.92089163	304.3794294	-21.20055727	-13.02319947	152.9468775	63.90453692	701.4355806	11.81173905	48.15555152	198.6795081	305.5908898	-3.634381247	429.1598522	-2.422920831	777.7575868	141.7408686	1657.580714
90	P15-3	21568.91967	26977.29464	337.512054	7677.741738	6385.260513	764.1506677	1057.829987	-2.337745829	114.8417638	6144.76491	12897.40218	4.675491657	-5.552146343	3243.914555	92.63317846	1059.583297	-31.26735046	87.66546857	3.506618743	23.96189474	47.33935303	-18.70196663	-9.643201543	-16.65643903	-32.43622337	63.99579206	33.31287806	-9.350983314	-10.227638	-22.20858537	151.3690424	35.94284211	168.3176997	-14.61091143	-17.82531194	114.2573274	54.35259051	553.4613249	23.08524006	26.00742234	194.0329038	165.3955174	8.766546857	261.5353146	-1.461091143	705.707022	122.1472195	1303.293299
91	P15-4	24942.68305	22311.61142	352.8520775	6414.678646	5842.886158	737.3747805	1194.877621	2.753967434	112.5684189	4504.457985	14080.89779	2.065475576	-1.032737788	3805.638748	113.9454026	1214.155393	-35.45733072	84.34025268	-11.01586974	21.68749355	32.70336328	-27.19542841	-18.24503425	-15.14682089	-27.19542841	91.91366312	37.17856036	-7.229164515	-15.14682089	-29.60514992	139.0753554	14.45832903	152.1567007	-15.49106682	-9.63888602	106.7162381	62.3085132	549.7607491	26.85118248	16.17955868	209.9900169	341.4919619	10.32737788	271.6100382	-16.52380461	840.3043134	116.0108782	1534.304107
92	P15-5	26121.6096	25797.39143	341.2627835	6007.114273	6758.188825	576.5525419	819.2530013	-28.53119905	97.45071884	6248.332592	9897.732325	9.263376315	-1.48214021	3900.622499	130.0578035	1522.528531	-28.9017341	95.96857863	1.852675263	16.67407737	44.09367126	-29.27226916	-14.080332	-18.15621758	-36.31243516	53.35704758	37.05350526	-17.41514747	-21.8615681	-25.56691863	132.6515488	2.223210316	77.81236105	-15.56247221	-11.11605158	126.3524529	77.07129094	469.0973766	9.263376315	1.48214021	226.7674522	158.2184675	-2.964280421	322.7360308	-0.741070105	846.6725952	100.0444642	1780.791463
93	P15-6	24203.62138	27823.91846	220.1019191	5476.887491	5576.2767	584.4085439	806.3175395	23.85340995	84.93259605	4717.915357	9431.493729	3.614153023	-14.8180274	3613.791608	96.13647042	1317.358777	-26.38331707	125.0496946	7.589721349	21.32350284	44.81549749	-27.82897828	-12.28812028	-15.1794427	-32.52737721	62.163432	47.70681991	-16.2636886	-19.87784163	-15.1794427	103.0033612	15.9022733	67.94607684	31.8045466	-19.51642633	90.71524088	30.7203007	277.9283675	6.866890744	21.68491814	156.4928259	230.5829629	2.891322419	256.2434493	-14.8180274	635.0066862	88.54674907	1529.870975
94	P15-7	22943.34892	25117.50356	304.6012062	2786.474216	3626.753405	351.019855	510.2663143	203.2933523	70.4750288	6579.250525	7342.955885	-11.85877888	-34.55986989	3235.07488	64.71505048	1306.159789	-26.08931355	100.6302094	-8.8093786	23.03991326	49.12922681	-26.76695805	-8.8093786	-22.70109101	-28.12224707	23.71755777	31.17164735	-12.87524565	-21.34580199	-38.96455919	71.15267331	-0.677644508	47.09629328	-14.56935692	-10.50348987	55.22802738	18.29640171	247.6790676	15.58582368	15.92464593	236.1591109	225.6556211	10.50348987	195.5004405	-21.68462425	665.7857288	62.68211696	1230.941248
95	P15-8	22594.72327	15131.58765	322.026053	2209.54837	3225.550486	283.0126298	508.8276136	-19.50671163	48.93209019	5740.92442	6036.831317	-12.89426701	-35.37657872	3411.029558	89.92924684	1193.215632	-46.28711235	78.02684653	-9.918666931	19.1760894	34.0540898	-37.02968988	-28.43351187	-27.44164518	-47.60960127	38.02155657	49.59333466	-21.82106725	-32.40097864	-42.98089004	104.476625	-8.596178007	48.93209019	-18.18422271	-25.45791179	70.42253521	25.12728956	210.9369834	21.82106725	21.15982279	178.2053825	194.7364941	4.298089004	246.6441844	-24.79666733	519.0769027	64.14071282	1443.827283
96	P16-1	1017.95278	2357.773252	636.6447914	78.07196198	-10.18329939	179.1506374	49.40786	36.20728672	42.2418345	4918.533605	114.8449876	136.9088029	204.7974655	161.4241533	62.23127404	-6.411707023	-10.56045863	9.806140152	10.18329939	16.21784718	34.69864977	-16.59500641	-5.657388549	-8.674662442	5.657388549	61.47695557	82.22071359	-20.74375801	6.788866259	5.657388549	6.411707023	42.61899374	61.66553519	-2.640114656	-7.920343969	12.06909557	60.7226371	178.3963189	8.674662442	23.38387267	-6.034547786	454.0997209	1.508636947	103.7187901	-5.657388549	1.697216565	50.16217847	12.06909557
97	P16-2	6759.163776	3448.798475	694.6657917	68.12287116	45.31108403	254.0545608	97.80944345	41.24871098	610.6059186	567.6385113	4327.36477	3514.265179	6877.597575	3161.151214	189.3690822	578.1069342	-33.12396488	266.2416799	-1.249960939	16.87447267	57.81069342	-26.56166995	-15.93700197	-37.8113184	-46.8735352	194.0564357	94.05956064	-43.43614262	-56.24824224	-28.12412112	9.99968751	38.7487891	85.93481454	-0.312490235	17.18696291	20.62435549	86.24730477	258.7419143	56.56073248	22.81178713	-73.43520515	699.3531452	-7.187275398	181.2443361	457.4857036	614.9807819	129.3709572	559.3575201
98	P16-3	5080.723534	4386.062259	263.0176495	35.73779742	38.24571303	192.482523	76.17793661	13.4800464	419.1353961	442.9605944	2907.301169	3129.87868	4835.888272	2101.006301	134.4869745	505.0315057	-14.1070253	174.6136243	2.82140506	15.04749365	43.88852315	-15.04749365	4.388852315	-17.24191981	-19.74983542	42.9480548	24.76566664	-11.91259914	-19.12285652	12.85306749	20.37681432	45.45597041	47.02341766	-5.015831217	-5.329320668	17.24191981	75.55095771	166.776388	1.567447255	15.98796201	12.85306749	389.9808771	14.1070253	125.082291	-2.82140506	489.3570331	102.5110505	404.4013919
99	P16-4	5911.926828	7787.267551	368.8896965	62.0873463	37.55527288	251.6809013	118.4202556	381.0043007	551.8202193	499.7274214	3582.591314	3501.726331	6461.929856	2644.315222	165.3643467	427.3426616	-18.17190623	266.8241565	2.422920831	21.50342238	41.18965413	-20.59482706	-3.331516143	-22.10915258	-14.84039009	103.8827306	51.48706766	-11.20600884	-12.41746926	19.68623175	22.10915258	39.97819371	74.50481556	19.38336665	2.422920831	176.8732207	63.90453692	192.319341	23.0177479	18.77763644	30.28651039	402.8105882	14.53752499	158.3984493	0.908595312	595.7356593	145.678115	546.9743776
100	P16-5	4565.617603	6050.992081	204.2605418	13.14982029	31.85178691	127.1149294	40.910552	-5.259928114	206.8905058	234.3590193	1343.911633	2385.961836	3568.569007	1969.843079	104.3219076	361.766167	-12.56538383	167.441045	1.461091143	20.74749423	39.44946086	-12.85760206	56.39811811	-4.967709886	-17.82531194	56.69033634	37.98836971	36.8194968	-6.721019257	-4.675491657	28.92960463	30.97513223	29.80625931	0.292218229	-0.584436457	9.350983314	37.11171503	116.302855	16.65643903	6.1365828	39.74167909	328.4532889	5.259928114	87.08103211	-8.1821104	402.9689372	43.54051606	373.7471143
101	P16-6	6395.056628	7751.729836	228.2350511	103.9622706	45.7847086	188.9910152	74.35712073	58.17756205	407.2429344	328.4106165	2436.916933	3157.423663	5908.292884	2767.737272	172.4672106	604.4958518	-24.09721505	249.5782987	-3.098213364	15.49106682	49.57141382	-21.68749355	-1.376983717	-16.17955868	-12.39285345	116.69937	55.42359462	-15.14682089	-19.27777204	17.90078832	29.60514992	35.11308479	39.58828187	-4.475197081	2.753967434	10.67162381	57.14482426	204.1378361	-6.712795621	9.983131949	25.12995284	350.442356	3.786705222	134.9444043	-4.130951152	616.8887053	113.6011567	479.1903336
102	P16-7	7669.334519	8537.127612	202.3121387	31.12494442	89.66948273	193.4192975	34.83029495	4.816955684	303.097673	279.0128946	1549.57759	2753.816511	4932.192085	2667.481844	158.2184675	497.9991107	-25.19638358	145.9908107	-2.223210316	1.48214021	39.64725063	-21.67630058	-15.93300726	-21.120498	-34.83029495	77.441826	55.20972284	-15.56247221	-20.00889284	59.28560842	35.9419001	15.19193716	46.68741663	10.74551653	24.08477842	12.22765674	73.36594042	211.575515	11.11605158	10.00444642	46.68741663	423.8921002	4.446420631	106.3435601	-11.11605158	506.1508819	87.44627242	485.771454
103	P16-8	6588.962377	7809.100437	192.9957714	45.17691279	42.64700567	105.5332683	24.93765586	3.614153023	234.1971159	239.6183454	1032.563519	1882.61231	3717.5178	2367.631646	95.77505512	555.856735	-18.79359572	133.3622466	3.614153023	14.8180274	44.45408219	-12.64953558	-2.168491814	-17.89005747	-20.60067223	64.69333912	43.00842098	-9.035382558	-12.46882793	-7.951136651	23.49199465	22.76916405	37.22577614	-2.891322419	11.56528967	18.43218042	37.94860674	139.867722	17.70934981	12.28812028	50.59814233	287.6865806	5.059814233	69.39173805	-3.975568326	380.208898	51.50168058	429.3613792
104	P16-9	5678.322152	7952.470014	204.6486413	51.50098258	47.09629328	126.3807007	9.148200854	-0.677644508	213.4580199	273.7683811	873.1449482	2382.598089	3405.841296	2236.565698	78.94558515	459.7817985	-11.18113438	103.3407874	2.371755777	15.24700142	35.91515891	-6.776445077	-6.437622823	-4.065867046	-4.065867046	61.32682795	30.8328251	-7.792911838	-8.131734092	-4.743511554	19.31286847	8.470556346	27.10578031	-6.098800569	10.50348987	8.131734092	11.51995663	62.68211696	3.388222538	1.355289015	15.24700142	363.8951006	5.759978315	66.74798401	-11.51995663	420.1395948	48.79040455	422.8501728
105	P16-10	6575.414931	6777.557363	199.0345831	28.7641341	80.34120214	139.5225815	12.23302255	-2.314355617	158.0374264	205.6470277	1001.78536	2080.936322	3653.375653	2269.390994	136.8776037	635.4559281	-16.86173378	139.5225815	-7.934933545	16.20048932	44.96462342	-17.52297825	-12.89426701	-15.86986709	-17.52297825	45.29524565	73.39813529	-14.38206705	-19.50671163	-7.934933545	7.273689083	8.265555776	13.55551147	-3.636844541	-10.91053362	2.975600079	31.07848972	54.88329035	10.91053362	2.975600079	120.6771143	504.3642134	6.943066852	80.83713549	-5.289955697	317.3973418	36.03782318	591.4831713
106	P16-11	4019.28944	4516.94387	155.4965062	32.14906669	41.33451432	42.97477282	6.88908572	-2.952465309	74.13968441	92.51057967	522.5863596	1444.083588	2522.389529	2034.904701	80.70071843	422.8586425	-16.07453335	73.81163271	-4.920775514	11.48180953	23.29167077	-11.80986123	-10.82570613	-14.43427484	-19.35505036	49.53580684	21.65141226	-11.80986123	-11.48180953	-12.46596464	11.15375783	1.312206804	15.41842994	-4.920775514	-2.296361907	7.217137421	20.66725716	108.585113	10.82570613	-0.656103402	4.592723813	279.5000492	3.60856871	35.101532	-6.232982318	258.1766886	40.67841092	414.0012466
107	P17-1	13493.44031	15575.19245	423.217319	432.9755322	1441.324226	4099.533774	6393.436698	32.16596191	59.27210958	1077.740432	955.220644	97.58213163	125.4111099	1038.346164	196.9713398	151.0715964	-12.28812028	41.56275977	10.84245907	28.55180888	70.11456865	-22.76916405	8.673967256	-15.9022733	10.48104377	518.6309588	65.05475442	-10.84245907	11.56528967	-22.04633344	-9.035382558	57.46503307	53.85088005	18.07076512	-15.1794427	44.09266688	70.83739926	4576.601973	24.57624056	35.05728433	66.50041563	501.2830243	9.035382558	194.0800173	-20.96208753	97.94354693	275.7598757	216.8491814
108	P17-2	15731.17842	18156.8747	378.4644575	676.9668632	2881.683269	3822.253846	5089.449075	21.34580199	57.2609609	1035.440808	3064.647286	78.26794064	86.73849698	1814.731992	221.589754	344.9210544	-12.53642339	79.62322965	-6.776445077	25.75049129	58.27742766	-32.52693637	-1.016466762	-25.75049129	-13.55289015	320.5258521	65.73151725	-12.87524565	3.049400285	-12.19760114	-15.24700142	34.89869215	70.81385105	13.2140679	-13.89171241	34.22104764	80.30087416	4764.518534	37.60927018	18.97404622	49.46804906	406.2478824	11.18113438	129.0912787	-21.34580199	679.6774412	213.1191977	416.7513722
109	P17-3	16867.68498	20572.6377	334.92032	550.8166369	2368.908285	3816.372413	5046.617735	14.8780004	42.31964557	1010.050916	2604.311314	69.43066852	113.7340475	1890.497917	268.4652516	333.9284533	-30.74786749	114.0646697	-18.18422271	33.72346757	63.81009059	-34.38471203	-16.53111155	-44.96462342	-34.38471203	338.2265424	54.88329035	-31.40911195	-17.19235601	-37.36031211	-17.85360048	16.53111155	95.21920254	12.56364478	-29.42537856	37.69093434	53.2301792	4696.15817	41.98902334	11.57177809	78.02684653	416.2533889	4.628711235	166.6336044	-25.12728956	430.4701448	192.7527607	390.1342326
110	P17-4	16324.18069	19976.05223	373.6508874	364.7934915	1607.453335	2813.043336	4933.897582	11.80986123	37.06984221	814.8804252	2266.837254	52.81632385	44.28697963	2239.280911	353.9677853	413.3451432	-21.32336056	124.9876981	-9.185447627	35.101532	60.68956468	-22.63556737	-6.561034019	-25.25998097	-34.4454286	366.43375	75.77994292	-21.32336056	-9.185447627	-30.18075649	-19.68310206	35.4295837	85.94954565	14.43427484	-22.63556737	19.02699865	52.81632385	4008.135682	17.38674015	18.69894695	52.48827215	501.9191025	-25.91608437	155.824558	-30.83685989	782.4033068	132.2048355	549.4865991
111	P18-1	4656.030776	7099.64547	481.6323452	-19.23512107	-43.75047145	209.7005356	139.5489176	-13.20057328	531.4173644	1032.66199	1966.885419	76.94048427	101.0786754	3246.20955	76.56332504	279.0978351	-58.08252244	904.0506902	41.11035679	3.017273893	43.75047145	-39.97887908	33.56717206	-50.16217847	-55.44240778	168.5901788	44.88194916	38.47024214	-21.12091725	-25.26966885	1.885796183	4.52591084	111.2619748	-15.84068794	-33.19001282	-8.297503206	100.3243569	274.194765	10.93761786	-3.017273893	-9.428980916	524.6284982	15.4635287	328.1285359	7.166025496	749.7925624	160.6698348	459.002791
112	P18-2	11883.06615	10113.27771	686.5410456	-6.874785163	-21.24933596	207.4935158	183.744258	-10.62466798	627.7928815	1236.523859	2468.985344	87.18477548	153.4327052	4672.041499	70.93528327	564.6698541	-48.12349614	784.9754695	58.12318365	32.49898441	51.24839849	-37.8113184	227.4928908	-30.31155276	-39.06127934	212.1808693	70.62279304	32.81147464	-30.31155276	-47.18602544	-15.62451173	49.68594731	134.3708009	-8.749726571	-19.68688478	-2.187431643	109.0590919	296.5532327	8.749726571	9.062216806	29.37408206	622.7930377	2.187431643	301.5530765	9.99968751	996.8438486	140.9330958	744.6642292
113	P18-3	8469.5445	10836.5466	533.2455563	-6.583278473	-18.49587761	200.6332487	89.97147246	-7.523746826	378.068278	726.3550582	1906.642841	101.8840716	108.4673501	3241.794414	89.03100411	492.4919276	-44.51550205	826.358193	24.76566664	11.59910969	59.24950625	-30.0949873	105.9594345	-28.8410295	-52.03924888	89.34449356	54.23367504	11.28562024	-20.06332487	-40.44013919	-20.37681432	19.12285652	121.633907	-17.24191981	-24.76566664	0	88.09053575	189.6611179	19.12285652	3.448383962	30.0949873	251.1050503	20.69030377	233.8631305	-15.3609831	1019.781184	128.5306749	560.2056491
114	P18-4	8464.171058	12096.43225	534.5569084	-11.50887395	-3.028651039	170.2101884	42.09824944	11.50887395	324.3685263	988.5516991	2491.065479	59.36156036	127.8090738	4094.736204	92.07099158	629.3536859	-36.64667757	784.4206191	34.52662184	17.56617603	50.57847235	-33.01229632	100.2483494	-30.58937549	-45.12690048	134.4721061	83.89363378	27.56072445	-25.74353383	-55.72717911	-12.72033436	44.52117027	152.6440124	-7.874492701	-29.37791508	-5.754436974	83.89363378	261.6754498	23.92634321	16.35471561	51.78993276	376.158459	0	242.2920831	-15.4461203	879.8231268	119.631716	705.9785572
115	P18-5	6480.523655	11313.8716	501.7386985	-17.53309371	0	156.0445341	21.33193069	10.227638	124.7771836	679.6995997	2599.573361	58.15142749	61.07360977	3406.095672	82.40554046	596.7096227	-33.60509629	719.733497	20.16305777	22.20858537	37.98836971	-18.70196663	39.74167909	-27.17629526	-43.54051606	118.6406008	54.93702697	9.350983314	-17.53309371	-24.83854943	-17.53309371	31.85178691	79.19113994	-21.91636714	-14.61091143	14.90312966	60.48917331	358.5517665	18.4097484	-1.168872914	40.61833377	370.5327138	4.675491657	162.7655533	12.56538383	825.5164957	129.160457	630.314719
116	P18-6	9566.594375	11986.29901	470.2399394	-19.9662639	14.1140831	208.6130332	26.50693656	6.540672657	114.9781404	814.1416228	2748.803745	38.55554408	95.70036834	3375.675583	67.12795621	734.2765672	-33.73610107	691.9343179	14.45832903	24.44146098	47.85018417	-37.52280629	27.19542841	-27.88392027	-41.30951152	161.7955868	37.86705222	18.58928018	-12.73709938	-36.4900685	-23.06447726	25.8184447	37.86705222	-5.163688939	-21.34324762	-3.786705222	58.17756205	349.4096182	37.52280629	-5.163688939	51.63688939	474.0266446	25.12995284	203.4493442	-16.86805054	840.9928053	113.6011567	631.0027884
117	P18-7	8544.538313	11531.05084	442.7893879	-12.96872684	10.37498147	114.8658663	5.558025789	-20.37942789	55.20972284	576.5525419	2759.374537	29.64280421	27.04905884	3177.708611	75.21861568	593.5971543	-34.83029495	655.4765081	19.26782274	18.89728768	27.41959389	-29.27226916	4.075885579	-28.160664	-48.91062695	40.01778568	22.60263821	5.187490737	-28.53119905	-31.86601452	-20.74996295	-5.187490737	47.79902179	-33.71868979	-24.45531347	2.223210316	77.441826	288.646806	6.669630947	-11.85712168	77.441826	466.8741663	-5.187490737	158.5890025	-28.53119905	974.1366533	112.2721209	736.2531495
118	P19-1	524.6284982	854.6428302	640.4163838	-13.95489176	-6.034547786	306.2533001	140.303236	8.297503206	148.22358	281.3607905	160.2926756	17.34932488	29.79557969	323.602625	127.1026627	-7.543184733	-37.71592366	-13.57773252	23.00671343	22.25239496	86.74662442	-25.26966885	-26.40114656	-41.11035679	-60.7226371	53.5566116	32.05853511	-41.48751603	-38.47024214	-33.19001282	1.885796183	18.10364336	93.91264992	10.56045863	-24.51535038	34.32149053	153.5038093	323.602625	2.26295542	-34.69864977	-34.32149053	297.9557969	-6.788866259	290.035453	-21.49807649	-7.166025496	150.8636947	38.0930829
119	P19-2	832.161495	1068.716603	639.3550202	-14.99953126	1.874941408	279.9912503	86.55979501	4.999843755	285.6160745	218.7431643	163.744883	8.437236336	36.56135746	377.4882035	103.1217774	9.37470704	-35.31139652	-7.187275398	15.3120215	33.43645511	82.18493172	-28.43661136	-16.56198244	-25.62419924	-53.1233399	146.5579201	55.62326177	-32.49898441	-29.06159183	-32.49898441	6.874785163	34.99890628	83.43489266	8.124746102	-27.18665042	39.6862598	118.4337989	284.3661136	8.124746102	-12.18711915	-29.99906253	491.2346489	1.874941408	211.5558889	-29.99906253	-3.749882816	159.0575295	47.49851567
120	P19-3	897.206809	1396.595505	521.0194677	-7.210257375	0.313489451	248.9106242	90.91194081	15.67447255	349.8542274	231.9821938	206.5895483	27.74381642	21.63077212	490.9244804	93.10636697	32.60290291	-17.24191981	18.49587761	26.01962444	16.92843036	61.44393241	-20.37681432	-6.269789022	-24.45217718	-42.9480548	34.48383962	21.31728267	-23.19821938	-20.37681432	-19.12285652	11.59910969	41.38060754	80.56678893	8.77770463	-12.85306749	35.42430797	113.7966707	269.9144174	6.269789022	-1.567447255	-14.7340042	288.7237844	-1.880936706	171.1652403	-6.269789022	22.88472993	142.6377002	99.37615599
121	P19-4	1588.52747	2203.949361	467.6237204	30.28651039	9.994548428	200.4966988	62.6930765	0.908595312	194.1365316	152.0382821	365.8610455	3.331516143	21.50342238	1012.175177	84.80222909	157.1869889	-27.86358956	7.874492701	19.08050154	32.70943122	62.3902114	-19.08050154	-13.62892967	-19.98909686	-40.88678902	129.3233994	39.67532861	-26.65212914	-28.77218487	-20.59482706	0.605730208	29.07504997	72.99049004	6.360167182	-15.4461203	27.25785935	97.82542855	257.4353383	23.0177479	-4.542976558	0.302865104	392.2103095	0.605730208	166.8786722	-11.20600884	23.320613	142.3465988	226.5430977
122	P19-5	6084.5468	6695.755448	478.5018417	50.25990568	94.66763056	280.5604324	69.53767772	-2.065475576	47.50593824	165.9265379	771.1108816	1.721229646	12.39285345	1517.436056	90.19243347	379.0147682	-32.70336328	37.86705222	14.80257496	17.55654239	71.25890736	-32.01487142	-9.63888602	-26.50693656	-53.70236497	87.78271197	32.01487142	-30.63788771	-24.78570691	-29.94939585	2.409721505	25.12995284	72.29164515	-5.507934869	-8.606148232	26.16269063	115.3223863	239.5951668	26.50693656	-18.24503425	1.721229646	285.3798754	12.39285345	162.8283246	-37.86705222	166.9592757	133.5674206	500.3580158
123	P19-6	4082.184675	5736.25315	566.5480954	25.56691863	96.70964873	276.7896843	65.58470431	1.48214021	20.74996295	152.6604417	510.9678376	11.85712168	7.781236105	1151.252408	91.15162294	271.9727286	-41.87046095	27.04905884	11.85712168	32.23654958	65.95523937	-33.34815474	-23.71424337	-25.93745368	-53.72758263	128.9461983	49.281162	-40.75885579	-33.34815474	-39.27671558	-2.593745368	20.37942789	71.1427301	-14.8214021	-11.48658663	40.01778568	92.63376315	311.6199793	2.593745368	-20.00889284	20.37942789	278.6423596	-8.151771158	146.7318808	-25.56691863	141.173855	111.5310508	317.5485401
124	H1	149.6259352	177.8163287	67.22324623	40.11709856	-22.40774874	29.63605479	24.57624056	4.336983628	-15.540858	-14.45661209	16.2636886	25.66048646	8.673967256	54.57371065	16.2636886	-5.421229535	2.168491814	-4.336983628	9.39679786	26.74473237	26.02190177	-10.48104377	-10.84245907	1.807076512	-12.64953558	55.65795656	67.58466153	0	-5.421229535	-7.951136651	5.059814233	-4.69839893	14.09519679	11.20387437	-4.69839893	-5.421229535	6.505475442	48.79106581	49.15248112	6.14406014	-10.11962847	2209.331743	37.94860674	35.05728433	3.252737721	-8.312551953	10.48104377	3.975568326
125	H2	141.2888799	186.0134174	72.50796232	1.016466762	-3.388222538	102.3243207	13.55289015	9.825845362	13.89171241	9.825845362	51.50098258	4.4046893	8.8093786	42.01395948	10.16466762	4.065867046	3.388222538	-1.016466762	-0.677644508	11.85877888	6.776445077	-4.743511554	0	0.677644508	-0.677644508	37.60927018	10.16466762	8.131734092	-3.049400285	-7.115267331	-5.759978315	0.338822254	13.55289015	0.338822254	0.677644508	-5.759978315	2.710578031	44.38571525	38.96455919	6.098800569	-5.082333808	2234.871586	34.22104764	40.65867046	12.53642339	-0.677644508	22.0234465	7.792911838
126	H3	127.6201812	146.4656484	92.24360246	-1.983733386	-19.1760894	24.13542287	-10.91053362	-2.314355617	2.314355617	-7.604311314	10.24928916	10.91053362	-17.85360048	29.09475633	42.6502678	-4.628711235	18.18422271	-6.612444621	1.983733386	15.20862263	20.49857832	-12.56364478	-13.22488924	-0.661244462	3.30622231	23.80480063	31.07848972	-3.30622231	-11.24115586	-8.596178007	-1.322488924	-12.23302255	9.918666931	3.636844541	-4.628711235	-17.52297825	-1.983733386	35.70720095	48.93209019	5.289955697	-10.91053362	2302.122595	42.98089004	71.4144019	-3.967466772	-6.28182239	2.314355617	3.967466772
127	H4	165.9941607	178.6241512	89.88616606	-7.873240823	-14.76232654	14.43427484	-14.76232654	-10.82570613	-5.576878916	-21.32336056	-0.984155103	7.217137421	-25.25998097	13.45011974	30.18075649	0.984155103	7.873240823	-7.873240823	-3.60856871	15.74648165	12.13791294	-7.217137421	-9.185447627	-9.841551028	-1.312206804	24.93192927	23.29167077	-9.841551028	-13.12206804	-13.45011974	-9.841551028	-8.529344225	7.217137421	-7.217137421	2.296361907	-11.48180953	-6.232982318	22.63556737	50.51996195	3.280517009	-12.46596464	2774.825312	55.76878916	87.26175245	-0.656103402	-11.80986123	-1.312206804	0
128	H5	158.9249748	176.2336354	7.867573011	5.349949648	-33.67321249	-20.77039275	67.34642497	-5.979355488	-16.36455186	-25.17623364	19.51158107	4.405840886	-20.14098691	21.71450151	-6.92346425	10.07049345	2.517623364	-5.035246727	-10.07049345	19.82628399	7.23816717	-0.629405841	-5.035246727	-3.147029204	5.979355488	14.47633434	31.47029204	56.01711984	-4.405840886	-7.23816717	1.573514602	8.182275932	-6.92346425	4.720543807	2.202920443	-14.16163142	-25.17623364	4.405840886	36.82024169	4.405840886	-21.71450151	2652.945619	52.55538771	6.92346425	4.091137966	-13.21752266	-14.79103726	3.147029204
129	H6	1.667407737	0.741070105	3.705350526	0	0.741070105	15.19193716	3.334815474	12.96872684	8.52230621	-2.593745368	-2.223210316	1.111605158	4.075885579	30.38387431	42.9820661	-2.593745368	0	-5.187490737	-5.187490737	7.040166	0	-2.964280421	1.111605158	-3.705350526	1.48214021	19.63835779	32.97761968	-4.816955684	-4.075885579	-10.74551653	0.741070105	-1.48214021	21.8615681	0	-4.816955684	-10.74551653	10.74551653	36.31243516	26.30798874	10.00444642	-5.187490737	1902.32696	25.93745368	16.67407737	2.964280421	-1.111605158	10.37498147	3.705350526
130	H7	145.8310745	187.2131266	43.36983628	7.951136651	-6.14406014	20.96208753	1.084245907	6.14406014	-0.722830605	4.69839893	2.529907116	5.059814233	-5.421229535	47.3454046	5.421229535	3.614153023	-0.361415302	1.445661209	2.168491814	14.45661209	14.09519679	-2.891322419	0	0.722830605	50.95955763	11.20387437	13.73378149	-3.975568326	4.69839893	8.312551953	-3.614153023	3.252737721	19.51642633	3.252737721	-3.975568326	-1.445661209	-6.505475442	41.92417507	9.758213163	11.56528967	4.69839893	1617.333478	31.4431313	26.38331707	9.39679786	-3.614153023	14.45661209	3.975568326
131	H8	162.2958596	183.6416616	111.4725215	11.85877888	-11.85877888	30.8328251	106.72901	-3.388222538	0.338822254	10.50348987	26.76695805	21.00697974	35.57633665	40.65867046	16.60229044	0.677644508	5.082333808	-2.710578031	8.8093786	18.97404622	27.10578031	-7.792911838	0.677644508	-2.371755777	-6.776445077	32.52693637	32.52693637	-0.677644508	-3.388222538	-5.421156062	-8.470556346	12.53642339	34.22104764	1.355289015	-4.4046893	8.8093786	15.92464593	158.5688148	34.55986989	8.8093786	-7.454089585	1671.071356	34.22104764	54.88920512	-2.710578031	-5.082333808	37.60927018	12.53642339
132	H9	173.2460491	964.4250479	112.0809363	26.11915625	-3.967466772	34.71533426	91.582358	-0.991866693	-0.661244462	18.84546717	20.82920056	9.5880447	70.75315744	27.44164518	19.83733386	-2.314355617	4.298089004	-2.975600079	4.298089004	22.81293394	16.20048932	-16.20048932	-3.967466772	-5.620577928	-8.596178007	94.22733585	32.07035641	3.30622231	-13.8861337	-3.967466772	-4.628711235	16.53111155	26.44977848	0.330622231	-3.30622231	1.322488924	25.78853402	222.5087615	52.2383125	10.57991139	-11.24115586	1788.335648	46.28711235	81.66369107	-2.314355617	3.30622231	38.02155657	12.23302255
133	H10	207.0006233	129.9084736	284.092773	27.88439458	11.80986123	95.46304498	39.36620411	19.35505036	-8.529344225	227.0117771	17.05868845	15.41842994	10.16960273	82.01292524	161.4014369	-1.640258505	84.30928714	-7.545189122	168.6185743	16.07453335	35.4295837	-20.66725716	-16.07453335	7.873240823	14.76232654	84.63733884	82.34097694	-12.79401634	-8.857395926	1.312206804	8.201292524	13.12206804	213.889709	0.328051701	-9.841551028	-2.624413608	-8.857395926	192.8944002	49.53580684	5.576878916	8.529344225	1793.622675	46.25528983	92.18252797	-4.264672112	-16.07453335	36.74179051	3.936620411
134	H11	-198.2628399	258.6858006	1193.668177	191.6540785	-16.9939577	93.46676737	75.21399799	148.8544814	20.77039275	21.08509567	0	33.98791541	-0.944108761	63.25528701	84.02567976	3.776435045	55.70241692	-7.867573011	136.2663646	22.34390735	33.67321249	-2.202920443	248.3006042	-4.091137966	-7.867573011	70.17875126	95.66968781	-7.867573011	-8.811681772	-7.552870091	51.61127895	31.15558912	55.07301108	21.71450151	-5.979355488	14.16163142	37.76435045	146.336858	39.02316213	51.29657603	15.73514602	1969.410876	58.84944612	117.3841893	19.19687815	-16.04984894	108.5725076	12.90281974
135	H12	157.4648165	240.7899485	850.9661123	144.6708001	-18.69894695	77.09214972	59.37735787	124.003543	0	9.513499327	-3.60856871	15.41842994	-16.73063675	31.49296329	98.41551028	-5.248827215	41.33451432	-7.873240823	112.1936817	17.05868845	43.30282453	-14.43427484	102.6801824	-4.592723813	-12.13791294	24.27582587	52.48827215	-2.296361907	-2.952465309	-1.640258505	37.72594561	8.857395926	33.1332218	8.201292524	-5.576878916	7.873240823	34.4454286	604.2712331	35.101532	15.74648165	0.656103402	2542.400682	53.14437555	67.9067021	5.904930617	-10.82570613	41.33451432	-0.984155103
136	H13	90.25986907	170.9316934	163.6580044	-14.54737817	4.298089004	16.53111155	-14.8780004	-14.54737817	-42.31964557	-0.991866693	14.54737817	-5.951200159	12.89426701	0.991866693	76.04311314	-13.8861337	-22.81293394	-27.44164518	22.81293394	1.653111155	18.51484494	-23.14355617	-26.78040071	-23.80480063	-37.02968988	21.82106725	38.3521788	-22.48231171	-29.75600079	-40.33591219	-4.628711235	-23.80480063	24.4660451	-13.55551147	-27.77226741	-28.10288964	21.49044502	98.85604708	8.265555776	-3.30622231	-31.40911195	420.2208557	9.918666931	68.10817959	-37.36031211	-3.30622231	21.49044502	-10.24928916
137	H14	65.61034019	179.6083063	194.5346587	21.32336056	-21.32336056	80.70071843	19.19102451	6.561034019	-16.73063675	19.02699865	2.296361907	20.66725716	31.49296329	13.12206804	68.2347538	7.217137421	76.43604632	-8.529344225	9.185447627	1.640258505	13.12206804	-16.07453335	-1.968310206	-12.79401634	-14.76232654	17.71479185	45.92723813	-9.185447627	-14.43427484	-2.296361907	1.640258505	-2.296361907	35.101532	-9.513499327	-13.45011974	6.232982318	19.68310206	106.2887511	9.513499327	66.92254699	0.656103402	509.7923433	16.73063675	178.788177	-16.2385592	13.12206804	17.05868845	12.79401634
138	H15	113.8442773	170.4275937	194.4839737	0	-15.58582368	53.87273836	15.92464593	6.437622823	-2.032933523	22.0234465	2.371755777	8.131734092	25.41166904	26.76695805	95.20905333	11.85877888	88.77143051	-4.743511554	23.37873552	9.487023108	33.88222538	-13.89171241	-1.016466762	-5.759978315	-8.470556346	50.82333808	78.94558515	-1.016466762	-5.421156062	-13.55289015	21.00697974	4.065867046	18.29640171	-4.4046893	-8.131734092	14.23053466	8.131734092	162.2958596	5.759978315	55.90567188	7.115267331	358.4739446	-0.677644508	173.8158162	-5.421156062	12.53642339	15.24700142	6.098800569
139	H16	121.0077366	173.2460491	122.9914699	-4.628711235	-2.975600079	9.5880447	2.314355617	-1.322488924	11.24115586	-8.596178007	1.983733386	0.661244462	-33.72346757	9.5880447	10.91053362	-16.53111155	-13.22488924	-17.52297825	0	6.612444621	11.57177809	-19.50671163	-11.57177809	-16.86173378	-19.1760894	13.8861337	104.1460028	-16.53111155	-20.82920056	-13.8861337	-5.289955697	-12.23302255	5.289955697	-11.24115586	-24.13542287	-18.51484494	10.24928916	23.4741784	1.322488924	-15.20862263	-6.943066852	369.6356543	12.56364478	28.7641341	-24.4660451	-0.661244462	10.24928916	3.30622231
140	H17	144.0146967	224.0593117	70.203064	2.624413608	-20.99530886	12.46596464	-3.280517009	-0.656103402	15.74648165	-16.40258505	0.984155103	-10.16960273	-0.984155103	11.15375783	11.80986123	-7.873240823	-14.10622314	-18.04284355	-7.217137421	9.185447627	18.04284355	-6.88908572	-6.561034019	-16.73063675	-17.38674015	38.71010071	231.2764492	-12.13791294	-19.68310206	-13.12206804	-2.952465309	-5.248827215	2.624413608	-5.904930617	-21.65141226	-18.04284355	3.60856871	58.39320277	6.88908572	-5.904930617	-4.920775514	403.1755405	0	11.80986123	-11.48180953	-9.185447627	13.12206804	5.248827215
141	H18	207.7039275	260.888721	179.6953676	16.36455186	-10.38519637	36.19083585	14.79103726	2.517623364	-9.441087613	16.04984894	10.38519637	28.32326284	26.1203424	-3.147029204	11.32930514	-5.979355488	-5.979355488	-0.944108761	20.14098691	5.979355488	13.21752266	-7.23816717	-5.349949648	-6.608761329	-11.01460222	23.91742195	16.36455186	-4.405840886	-5.349949648	-11.32930514	-5.979355488	29.58207452	32.41440081	44.37311178	-5.664652568	0.31470292	36.19083585	223.1243706	-2.517623364	9.755790534	2.832326284	186.6188318	-8.182275932	88.11681772	-2.517623364	-9.126384693	24.23212487	-1.573514602
142	H19	185.4060501	258.0505259	23.13057935	11.56528967	-8.312551953	7.951136651	-0.361415302	-3.614153023	-1.445661209	-8.673967256	2.168491814	2.529907116	-5.421229535	2.891322419	9.758213163	-6.866890744	-7.228306046	-5.059814233	-3.975568326	3.614153023	9.39679786	-7.589721349	-2.529907116	-1.084245907	-7.589721349	5.782644837	7.589721349	-2.168491814	-5.782644837	-10.11962847	-3.252737721	-2.891322419	0.361415302	-3.252737721	-4.69839893	-4.336983628	-3.614153023	12.64953558	2.529907116	-1.084245907	-5.782644837	52.40521884	-1.084245907	9.39679786	-3.614153023	-2.891322419	1.807076512	-1.084245907
143	H20	168.7334824	230.7379549	50.82333808	0.338822254	-15.58582368	7.792911838	-4.4046893	-0.677644508	-15.24700142	-5.421156062	6.098800569	-1.355289015	-7.792911838	1.016466762	7.454089585	-1.355289015	1.694111269	-1.016466762	-2.371755777	6.776445077	3.049400285	-7.454089585	-3.388222538	-2.032933523	2.710578031	12.53642339	8.470556346	-7.792911838	-9.148200854	-2.371755777	0.338822254	2.032933523	10.16466762	-4.065867046	-1.016466762	5.082333808	1.016466762	13.89171241	-4.4046893	2.032933523	0	8.470556346	6.098800569	-2.371755777	-2.710578031	-13.2140679	-2.710578031	-1.355289015
144	H21	196.058983	254.9097401	226.4762283	209.9451167	-7.604311314	97.53355816	122.6608477	75.38186868	-10.24928916	63.14884613	-9.918666931	27.77226741	82.32493553	6.943066852	44.96462342	-18.51484494	-16.20048932	-13.55551147	4.298089004	18.51484494	45.29524565	-9.5880447	-14.54737817	148.780004	-14.54737817	51.57706804	208.95325	-15.20862263	17.52297825	190.4384051	-5.289955697	17.85360048	35.04595649	-4.628711235	-19.1760894	12.56364478	44.30337896	385.5055214	15.53924486	70.42253521	-9.918666931	151.4249818	26.44977848	113.7340475	-15.20862263	-5.951200159	85.96178007	0
145	H22	145.9830069	243.4143621	1027.129876	188.9577797	2.296361907	148.9354722	92.18252797	4.592723813	-3.936620411	189.2858314	11.15375783	6.88908572	15.74648165	5.248827215	40.35035922	-3.280517009	-13.45011974	7.873240823	22.96361907	10.16960273	23.61972247	-15.41842994	1.312206804	-14.43427484	-22.96361907	65.61034019	43.30282453	-16.40258505	10.16960273	3.280517009	7.217137421	14.43427484	56.42489256	-8.201292524	-17.05868845	-2.296361907	176.8198668	377.5875078	10.82570613	36.74179051	-17.38674015	112.8497851	-5.576878916	79.71656333	58.39320277	-4.264672112	106.2887511	4.592723813
146	H23	204.2421954	247.3564955	171.8277946	28.63796576	0.31470292	47.83484391	36.50553877	105.1107754	-5.979355488	2.832326284	3.776435045	26.74974824	36.19083585	7.552870091	145.7074522	-9.441087613	-13.8469285	71.12286002	-7.552870091	8.496978852	36.50553877	-9.126384693	-13.8469285	-8.496978852	-3.147029204	73.64048338	48.46424975	-5.979355488	-7.552870091	-6.92346425	5.979355488	2.202920443	4.405840886	10.07049345	2.202920443	2.202920443	9.126384693	161.7573011	8.811681772	12.90281974	0.629405841	121.1606244	4.720543807	31.78499496	-6.608761329	-7.867573011	10.6998993	18.56747231
147	H24	146.7100359	188.0463509	171.7828827	-15.58582368	-7.454089585	54.38097174	4.4046893	-0.338822254	6.437622823	8.8093786	8.131734092	48.11276005	44.72453751	8.8093786	27.78342482	-20.32933523	-12.19760114	-15.92464593	-7.792911838	7.454089585	14.23053466	-10.50348987	-10.50348987	-15.24700142	-19.31286847	48.4515823	22.36226875	133.495968	-12.87524565	-10.84231212	-13.89171241	0	22.36226875	-8.8093786	-5.759978315	11.18113438	25.41166904	623.0941248	13.2140679	-2.710578031	1.524700142	77.75970726	3.727044792	94.87023108	-11.18113438	0	29.81635834	9.148200854
148	H25	129.2732923	208.2920056	40.66653442	4.628711235	-5.620577928	11.90240032	-0.330622231	0.330622231	-4.628711235	-4.628711235	12.56364478	-2.314355617	-11.24115586	-1.653111155	3.967466772	-2.644977848	-2.975600079	-3.636844541	5.620577928	0.330622231	4.628711235	1.983733386	-1.983733386	-2.644977848	-4.959333466	1.983733386	3.967466772	-5.951200159	-5.289955697	-12.23302255	-2.314355617	2.314355617	2.314355617	-7.934933545	-8.265555776	-5.620577928	1.653111155	27.44164518	5.620577928	-4.298089004	-6.612444621	77.69622429	1.322488924	16.86173378	-7.273689083	1.983733386	11.90240032	2.975600079
149	H26	227.6678805	266.3779812	107.9290096	120.7230259	-13.77817144	62.65787488	-2.296361907	-1.640258505	-0.328051701	53.47242725	6.88908572	7.545189122	24.93192927	9.841551028	157.7928682	-13.12206804	-18.37089525	-12.13791294	11.15375783	16.40258505	12.79401634	-15.09037824	-7.873240823	-12.46596464	-21.65141226	57.08099596	15.09037824	-11.15375783	-8.201292524	-9.841551028	-7.545189122	18.04284355	20.01115376	-4.920775514	-2.952465309	-7.217137421	21.97946396	61.34566808	7.873240823	-9.513499327	-3.60856871	103.3362858	0.656103402	34.7734803	-5.904930617	-12.46596464	121.3791294	12.13791294
150	H27	192.5981873	249.244713	135.0075529	12.2734139	4.720543807	20.77039275	18.25276939	-9.441087613	-14.79103726	-0.629405841	9.755790534	19.51158107	21.71450151	1.258811682	45.63192346	7.867573011	52.55538771	-7.23816717	-2.832326284	2.517623364	6.608761329	-13.53222558	-7.867573011	-11.64400806	-10.6998993	27.693857	17.30866062	39.65256798	-10.38519637	-11.95871098	-2.517623364	13.8469285	5.664652568	-5.349949648	-9.755790534	-2.202920443	10.6998993	562.2167674	3.776435045	-1.888217523	-4.091137966	80.24924471	-0.629405841	29.89677744	-7.23816717	-8.182275932	9.126384693	-4.091137966
[truncated: 162 more columns]
